# Supplementary material for: A complex network of QTL for thousand-kernel weight in the rye genome
Source: J Appl Genet. 2020 Apr 30;61(3):337–48. doi: 10.1007/s13353-020-00559-3 (PMC7413868; doi:10.1007/s13353-020-00559-3)
Supplement: Supplementary file 1 — (XLSX 344 kb) [file 13353_2020_559_MOESM1_ESM.xlsx]

## Sheet: GIABDS
A complex network of QTL for thousand-kernel weight in the rye genome
Piotr Masojć, Piotr Kruszona, Anna Bienias, Paweł Milczarski
Department of Genetics, Plant Breeding and Biotechnology, West Pomeranian University of Technology in Szczecin, Słowackiego 17, 71-434 Szczecin, Poland
S1 File. Rye genome scanning for detection of QTL for thousand-kernel weight using genes interaction assorting by divergent selection (GIABDS) method. Comparing AA an BB genotypes ratio within high TKW subpopulation of 24 RILs and within low TKW subpopulation of 25 RILs reveals significant distortions from 1:1 segregation ratio in marker loci reflecting QTL position and range. DArT-based high den…
Group	Marker number	Markers	Map position	K63	K147	K23	K131	K113	K41	K57	K137	K201	K134	K138	K94	K203	K133	K5	K189	K16	K29	K202	K70	K204	K146	K129	K199	TKW	K159	K87	K91	K21	K101	K110	K145	K31	K47	K65	K68	K210	K187	K119	K34	K61	K190	K195	K74	K200	K76
1	1	XrPt390516	0	B	-	B	B	A	B	A	B	B	B	B	B	-	B	B	A	A	A	-	B	A	A	A	B		A	B	A	A	A	A	A	A	B	A	A	A	B	-	A	A	B	A	A	B	A
1	2	XrPt508150	2	B	A	B	B	A	B	A	-	B	B	B	B	A	-	B	A	A	A	-	B	A	A	A	B		A	B	A	A	A	A	A	A	A	A	A	A	B	A	A	A	A	A	A	-	A
1	3	XrPt400754	2	B	A	A	A	A	A	B	A	B	B	B	A	A	B	B	A	A	A	B	B	A	A	A	B		A	B	B	A	B	B	A	A	A	B	A	A	B	A	A	B	B	A	A	A	A
1	4	XrPt347149	8.3	B	A	A	A	A	-	B	A	B	B	B	A	A	B	B	A	A	A	B	B	A	A	A	B		A	B	B	A	B	B	A	A	-	B	A	A	B	A	A	B	B	A	A	A	A
1	5	XrPt347047	9.9	B	A	A	B	A	B	B	A	B	B	B	A	A	B	B	A	A	A	B	B	A	A	A	B		A	B	A	A	B	B	A	A	A	B	A	A	B	A	A	B	B	A	A	A	A
1	6	XrPt401322	9.9	B	A	A	B	A	B	B	A	B	B	B	A	A	B	B	A	-	A	B	B	A	A	A	B		A	B	A	A	B	B	A	A	A	B	A	A	B	A	A	B	B	A	A	A	A
1	7	XrPt508703	9.9	-	A	A	B	A	-	B	A	B	B	B	A	A	B	B	A	A	A	B	-	A	A	A	B		A	B	A	A	B	B	A	A	A	B	A	A	B	A	A	-	B	A	A	A	A
1	8	XrPt506579	32.6	A	A	A	B	A	-	B	A	B	B	A	B	A	A	A	A	A	B	A	A	A	B	A	B		B	B	B	B	A	B	A	B	A	B	B	B	A	B	B	B	A	B	A	B	B
1	9	XrPt505568	32.6	A	A	A	B	A	-	B	A	B	B	A	B	-	A	A	A	A	B	A	A	A	B	A	B		B	B	B	B	A	B	A	B	A	B	B	B	A	B	B	B	A	B	-	B	B
1	10	XrPt389608	34	A	A	-	B	-	-	A	A	B	B	A	-	-	A	A	A	A	B	B	A	A	B	A	B		B	B	B	B	A	B	A	B	A	B	-	B	A	-	-	B	A	B	-	B	B
1	11	XrPt389283	35.3	A	A	-	B	A	B	B	A	B	B	A	B	B	A	A	A	A	B	B	A	B	B	A	B		B	B	B	B	A	B	A	B	A	B	B	B	A	B	B	B	A	B	A	B	B
1	12	XrPt508726	35.3	A	A	B	B	A	B	A	A	B	B	A	B	B	A	A	A	A	-	B	A	B	B	A	B		B	B	B	B	A	B	A	B	B	-	A	B	A	B	B	B	A	B	A	B	B
1	13	XrPt390318	37.7	A	A	B	B	A	B	A	A	B	B	A	B	B	A	A	A	A	B	B	A	B	B	A	B		B	B	B	B	A	B	A	B	-	A	A	B	A	-	B	B	A	B	A	B	B
1	14	XrPt506071	38.5	A	A	B	B	A	-	A	A	B	B	A	B	A	A	A	A	A	B	B	A	A	B	A	B		B	B	B	B	A	B	A	B	A	-	A	B	A	A	-	B	A	B	A	B	B
1	15	XrPt402670	39.4	A	A	-	B	A	A	A	A	B	B	A	B	A	A	A	A	A	B	B	-	A	A	A	B		B	-	B	B	A	-	A	B	-	B	A	B	A	A	B	-	A	B	A	B	B
1	16	XrPt506161	39.6	A	A	-	B	A	A	A	A	B	B	A	B	-	A	A	A	A	B	B	A	-	-	A	B		B	B	-	-	A	B	A	B	-	B	A	-	A	A	-	B	A	B	A	B	B
1	17	XrPt344175	42.3	A	A	-	B	-	A	A	A	B	B	A	B	A	A	A	A	A	B	B	A	A	B	A	B		B	B	B	A	A	B	A	-	B	-	A	B	A	A	A	B	A	B	A	B	B
1	18	XrPt348564	42.3	A	A	-	B	-	-	-	A	B	B	A	B	A	A	A	A	A	B	B	A	A	B	A	B		B	B	B	A	A	B	A	-	-	B	A	B	A	A	A	B	A	B	-	B	B
1	19	XrPt401477	42.3	A	A	A	B	A	B	A	A	B	B	A	B	-	A	A	A	A	B	B	A	A	-	A	B		B	B	B	A	A	B	A	-	-	-	A	B	A	A	-	B	A	B	-	B	B
1	20	XrPt508523	42.3	A	A	B	B	A	B	A	A	B	B	A	B	B	A	A	A	A	B	B	A	-	B	A	B		B	B	B	A	A	B	A	A	B	A	A	B	A	-	-	B	A	B	A	B	B
1	21	XrPt398841	44.2	A	A	B	B	A	B	A	A	B	B	A	B	B	A	A	-	A	B	B	A	B	B	A	B		B	B	B	A	A	B	A	A	B	A	A	B	A	-	A	B	A	B	A	B	B
1	22	XrPt347256	44.2	A	A	B	B	A	B	A	A	B	B	A	B	B	A	A	A	A	B	B	A	B	B	A	B		B	B	B	A	A	B	A	A	B	A	A	B	A	B	A	B	A	B	A	B	B
1	23	XrPt509054	44.2	A	A	B	B	A	B	A	A	B	B	A	B	B	A	A	A	A	B	B	-	B	B	A	B		B	B	B	A	A	B	A	A	B	A	A	B	A	B	A	B	A	B	A	B	B
1	24	XrPt401418	44.2	A	A	B	B	A	B	A	A	B	B	A	B	B	A	A	A	A	B	B	A	B	B	A	B		B	B	B	A	A	B	A	A	B	A	A	B	A	-	A	B	A	B	A	B	B
1	25	XrPt346889	44.2	A	A	B	B	A	B	A	A	B	B	A	B	B	A	A	A	A	B	B	A	B	B	A	B		B	B	B	A	A	B	A	A	B	A	A	B	A	B	A	B	A	B	A	B	B
1	26	XrPt389803	44.2	A	A	B	B	A	B	A	A	B	B	A	B	B	A	A	A	A	B	B	A	B	B	A	B		B	B	B	A	A	B	A	A	B	A	A	B	A	-	A	B	A	B	A	B	B
1	27	XrPt390549	45.7	A	A	-	B	A	-	A	A	B	B	A	B	-	A	A	A	A	B	B	A	A	B	A	B		B	B	B	A	A	B	A	A	B	A	A	B	A	B	A	B	A	B	A	B	B
1	28	XrPt402160	47.8	A	B	-	B	A	-	A	A	B	B	A	B	B	A	A	A	A	B	B	A	-	B	A	B		B	B	B	A	A	B	-	A	A	A	A	-	B	B	A	A	A	B	A	B	B
1	29	XrPt400290	48.5	A	B	A	B	A	B	A	A	B	B	A	B	B	A	A	A	A	-	B	A	-	B	A	B		B	B	B	A	A	B	A	A	B	A	A	B	B	B	A	A	A	B	A	B	B
1	30	XrPt507311	48.5	A	B	-	B	A	B	A	A	B	B	A	B	B	A	A	A	A	B	B	A	A	B	A	B		B	-	B	A	A	B	A	A	B	A	A	B	B	B	A	A	A	B	A	B	B
1	31	XrPt506299	48.7	A	B	A	B	A	-	A	A	B	B	A	B	-	A	A	A	A	B	B	A	A	B	A	B		B	B	B	A	A	B	A	A	B	A	A	B	B	B	A	A	A	B	A	B	B
1	32	XrPt508603	52.1	A	B	A	B	-	-	A	A	B	B	A	B	-	A	A	A	A	-	B	B	A	B	A	B		B	B	B	A	A	B	A	A	A	A	-	B	B	B	A	A	B	B	A	B	B
1	33	XrPt507112	53.6	A	B	A	B	A	A	A	A	B	B	A	B	-	A	A	A	A	B	B	B	A	B	A	B		B	B	B	A	A	B	A	A	A	A	A	B	B	B	A	A	B	B	A	B	B
1	34	XrPt346872	53.6	A	B	A	B	A	-	A	A	B	B	A	B	A	A	A	A	A	B	B	B	-	B	A	B		B	B	B	A	A	B	A	A	A	A	A	B	B	B	A	A	B	B	A	B	B
1	35	XrPt399696	53.6	A	B	A	B	A	-	A	A	B	B	A	B	-	A	A	A	A	B	B	B	A	B	A	B		B	B	B	A	A	B	A	A	A	-	A	B	B	B	A	A	B	B	A	B	B
1	36	XrPt390321	53.8	A	B	A	B	A	-	A	A	B	B	A	B	-	A	A	A	A	B	B	B	-	-	A	B		B	B	B	A	A	B	A	A	A	A	A	B	B	B	A	A	B	B	A	B	B
1	37	XrPt390619	54.8	A	A	A	B	A	-	A	A	B	B	A	B	B	A	A	-	A	B	B	B	B	A	A	B		B	B	B	A	A	B	A	-	-	A	A	B	B	B	A	A	B	B	A	B	-
1	38	XrPt509009	56	A	B	B	B	A	B	A	A	B	B	A	B	B	A	A	A	-	B	B	B	B	B	-	B		B	B	B	A	A	B	A	A	A	A	A	B	B	B	A	-	B	B	-	B	B
1	39	XrPt508032	57.3	A	B	B	B	A	B	A	A	B	B	A	B	B	A	-	A	A	B	B	B	B	B	A	B		B	B	B	A	A	B	A	A	B	-	-	B	B	B	A	A	A	B	A	B	B
1	40	XrPt411188	57.5	A	B	B	B	A	B	A	A	B	B	A	B	B	A	A	A	A	B	B	B	B	B	A	B		B	B	B	A	A	-	-	A	B	A	A	B	B	B	-	A	A	B	A	B	B
1	41	XrPt402042	57.8	-	B	B	-	A	B	A	A	B	B	A	B	B	A	A	A	-	B	B	B	B	B	A	B		-	B	B	A	A	B	-	A	B	A	A	B	B	B	A	-	A	-	-	B	B
1	42	XrPt400956	58	A	B	B	B	A	B	A	A	B	B	A	B	B	A	-	A	-	B	B	B	B	B	A	B		B	B	-	A	A	B	A	A	B	-	A	B	B	B	A	A	A	B	-	-	B
1	43	XrPt509109	58	A	-	B	B	A	B	A	A	B	-	A	B	B	A	A	A	A	B	B	B	B	B	A	B		B	B	B	A	A	B	A	A	B	A	A	B	B	B	-	A	A	B	-	B	-
1	44	XrPt389469	60.2	A	A	B	B	A	B	A	A	B	B	A	B	B	A	A	A	A	B	B	B	B	A	A	B		B	B	B	A	A	B	-	A	A	A	A	B	B	B	-	A	B	B	A	B	B
1	45	Xscsz429L950	61.9	A	A	B	B	A	B	A	A	B	B	A	B	B	A	A	A	A	B	B	B	B	A	A	B		B	B	B	A	A	B	-	A	A	A	A	B	B	B	A	A	B	B	A	B	B
1	46	XrPt410760	63.1	A	A	B	B	A	B	A	A	B	B	A	B	B	A	A	A	A	B	B	B	B	A	A	B		B	B	B	A	-	B	-	A	A	A	A	B	B	B	A	A	B	B	A	B	B
1	47	XrPt506100	64.6	A	A	-	B	A	B	A	A	B	B	A	B	B	A	A	A	A	A	B	B	B	A	A	B		B	B	B	A	A	B	A	A	A	A	A	B	B	B	A	A	A	B	-	B	B
1	48	XrPt507436	65.4	A	A	B	B	A	B	A	-	B	A	A	B	B	A	A	A	A	A	B	B	B	A	A	B		B	B	B	A	A	B	A	A	A	A	-	B	B	B	A	A	A	B	A	B	B
1	49	XrPt505199	66.7	A	B	-	B	A	-	A	A	B	B	A	B	B	A	A	A	A	A	B	B	B	B	A	B		B	B	B	A	A	B	A	A	A	A	A	-	B	B	A	A	B	B	A	B	B
1	50	XrPt505946	68.4	A	A	A	B	A	-	A	A	B	B	A	B	A	A	A	A	A	A	B	B	A	A	A	B		B	B	B	A	A	B	A	A	A	A	A	B	B	B	A	A	A	B	A	B	B
1	51	XrPt398729	68.4	A	B	-	B	A	B	A	A	B	B	A	B	B	A	A	A	A	A	B	B	B	-	A	B		B	B	B	A	A	B	A	A	A	A	A	B	B	B	A	A	A	B	A	B	B
1	52	XrPt372720	68.4	A	B	-	B	A	B	A	A	B	B	A	B	B	A	A	A	A	A	B	B	B	B	A	B		B	B	B	A	A	B	-	A	A	A	A	B	B	B	-	A	A	B	A	B	B
1	53	XrPt372403	68.4	A	B	B	B	A	B	A	A	B	B	A	-	B	A	A	A	-	A	B	B	B	B	A	B		B	-	B	A	A	B	-	A	-	A	A	-	B	-	-	A	A	B	A	B	B
1	54	XrPt411229	68.4	A	B	B	B	A	B	A	A	B	B	A	B	B	A	A	A	A	A	B	B	B	-	A	B		B	B	B	A	A	B	A	A	A	A	A	B	B	B	A	-	A	B	A	B	B
1	55	XrPt389952	69.4	A	B	-	B	A	B	A	A	B	B	A	B	B	A	A	A	A	A	B	B	B	-	A	B		B	B	B	A	A	B	A	A	A	A	A	B	B	B	A	A	A	B	A	B	B
1	56	XrPt411001	69.4	A	B	-	B	A	B	-	A	B	B	A	B	B	A	A	A	A	A	B	B	B	B	A	B		B	B	B	A	A	B	A	A	A	A	A	B	B	B	-	A	A	B	A	B	B
1	57	XrPt509489	78.7	A	A	A	B	A	A	A	A	-	A	-	B	B	A	A	-	-	A	B	B	A	B	A	B		A	A	B	B	A	B	A	A	A	B	B	A	-	B	A	A	-	B	A	B	A
1	58	XrPt506796	79.2	A	A	-	B	A	A	A	A	A	A	B	B	B	A	A	B	A	A	B	B	-	B	A	B		A	A	B	B	A	B	A	A	A	B	B	A	B	B	A	A	A	B	A	-	A
1	59	XrPt390010	80.2	A	A	-	B	A	A	-	A	A	A	B	B	-	A	-	B	A	-	B	-	-	B	A	B		A	A	-	B	A	B	A	A	A	B	-	-	B	B	A	A	A	-	A	-	A
1	60	XrPt509168	81.1	A	A	A	B	A	B	A	A	A	A	B	B	-	A	A	B	A	A	B	B	A	B	A	B		A	A	A	B	A	B	A	A	A	B	A	A	B	B	A	A	A	B	A	B	A
1	61	XrPt400537	82	A	A	A	B	A	B	A	A	A	A	B	B	B	A	A	B	A	A	B	B	A	A	A	B		A	A	A	B	A	B	A	A	A	B	B	A	B	B	A	A	A	B	A	B	-
1	62	XrPt505211	87.6	A	A	A	B	A	A	A	A	B	-	A	B	B	B	A	A	A	A	B	B	B	A	A	B		B	A	B	A	A	B	A	A	A	B	A	B	B	-	A	A	-	B	A	B	A
1	63	XrPt507474	87.8	A	A	-	B	A	-	A	A	B	A	A	B	B	B	A	A	A	A	B	B	B	A	A	B		B	A	B	A	A	B	A	A	A	B	A	B	B	B	-	A	A	B	A	B	-
1	64	XrPt506896	87.8	A	A	B	B	A	B	A	A	B	A	A	B	B	B	A	A	A	A	B	B	B	A	A	B		B	A	B	A	A	B	A	A	A	B	A	B	B	B	A	A	A	B	A	B	A
1	65	XrPt401833	87.8	A	A	B	B	A	B	A	A	B	A	A	B	B	B	A	A	A	A	B	B	B	A	A	B		B	A	B	A	A	B	A	A	A	B	A	B	B	B	A	A	A	B	A	B	A
1	66	XrPt506135	87.8	A	A	B	B	A	-	A	A	B	A	A	B	B	B	A	A	A	A	B	B	B	A	A	B		B	A	B	A	A	B	A	A	A	B	A	B	B	B	A	A	A	-	A	B	A
1	67	XrPt346782	87.8	A	A	B	B	A	B	A	A	B	A	A	B	B	B	A	A	A	A	B	B	B	A	A	B		B	A	B	A	A	B	A	A	A	B	A	B	B	B	A	A	A	B	A	B	A
1	68	XrPt390177	88	A	A	B	B	A	B	A	A	-	A	A	B	-	B	A	A	A	A	B	B	B	A	A	B		B	A	B	A	A	B	A	A	A	B	A	B	B	B	A	A	A	-	A	B	A
1	69	XrPt505514	88	A	B	B	B	A	B	A	A	B	A	A	B	B	B	A	A	A	A	B	B	B	B	A	B		B	A	B	A	A	B	A	A	A	B	A	B	B	B	A	A	A	B	A	B	A
1	70	XrPt401958	88	A	B	B	B	-	B	A	A	B	A	A	B	B	B	A	A	A	A	B	B	B	B	A	B		B	A	B	A	A	B	A	A	-	B	A	B	B	B	A	A	A	B	A	B	A
1	71	XrPt346120	88.7	A	B	B	B	A	B	A	A	B	A	A	B	B	B	-	A	A	A	B	-	B	B	A	B		B	A	B	A	A	B	-	A	A	B	-	B	B	B	A	A	A	B	A	B	A
1	72	XrPt508039	89.1	A	-	B	B	A	B	A	A	B	A	A	B	B	B	A	-	A	A	B	B	B	A	A	B		B	A	B	A	A	B	B	A	-	B	A	B	B	B	A	A	A	B	A	B	A
1	73	XrPt411155	89.1	A	A	A	B	A	B	A	A	A	A	B	B	-	A	A	B	A	A	B	B	A	A	A	B		A	A	A	B	A	B	A	A	A	B	B	A	B	B	A	A	A	B	A	B	A
1	74	XrPt507990	96.6	A	A	A	B	A	B	A	A	A	A	B	B	-	A	A	B	A	A	B	B	A	A	A	B		A	A	A	B	A	B	A	A	A	B	B	A	B	B	A	A	A	B	A	B	A
1	75	XrPt507372	97.4	A	A	A	B	A	B	A	A	A	A	B	B	-	A	A	B	A	-	B	B	A	B	A	B		A	A	A	B	A	B	A	A	A	B	B	A	B	B	A	A	A	B	A	-	A
1	76	XrPt505936	98.6	A	A	A	B	A	B	-	A	A	A	B	B	B	A	A	B	A	A	B	B	B	A	A	B		A	A	-	B	A	B	-	A	A	-	-	A	B	B	A	A	A	B	A	-	A
1	77	XrPt400861	104.1	A	A	-	B	A	-	A	A	A	A	B	B	-	A	A	B	A	A	A	A	B	A	A	B		A	A	A	B	A	B	A	A	A	-	A	A	A	A	A	A	A	B	A	B	A
1	78	XrPt398824	104.5	A	A	-	B	A	A	A	A	A	A	B	B	A	A	-	B	A	A	A	A	-	A	A	-		A	A	A	B	A	B	A	A	A	B	A	A	-	A	A	A	A	B	-	B	A
1	79	XrPt398851	104.8	A	A	A	B	A	A	A	A	A	A	B	B	-	A	-	B	A	-	A	A	B	A	A	-		A	A	A	B	A	B	A	A	A	B	A	A	-	A	-	A	A	B	-	B	A
1	80	XrPt411519	110	B	A	A	B	A	A	A	A	-	B	B	B	B	A	B	B	A	-	A	A	A	A	A	B		A	A	A	A	-	B	A	A	A	B	A	A	B	A	A	A	A	B	-	A	A
1	81	Trx_1100	110	B	A	A	B	A	A	A	A	A	B	B	B	-	A	B	B	A	-	A	A	A	A	A	-		A	A	A	A	-	B	A	A	A	B	A	A	-	A	A	A	A	B	-	A	A
1	82	XrPt507734	110	B	A	A	B	A	A	A	A	A	B	B	B	-	A	B	B	A	A	A	A	A	A	A	-		A	A	A	A	B	B	A	A	A	B	A	A	-	A	A	A	A	B	A	A	A
1	83	XrPt506739	111.4	B	A	A	B	A	A	A	A	A	A	B	B	-	A	B	A	B	-	A	-	A	B	A	B		A	A	A	A	B	B	A	A	A	B	A	A	B	A	A	A	A	B	A	A	A
1	84	XrPt508484	114.8	B	A	A	B	A	B	A	A	A	A	B	B	-	B	B	A	B	-	A	B	-	-	A	-		A	A	A	A	B	B	A	A	A	B	B	B	B	A	A	A	A	B	A	A	A
1	85	XrPt505927	116.9	B	A	A	B	-	B	A	A	B	B	B	B	B	B	B	A	B	B	A	B	B	A	A	B		A	B	A	A	B	B	A	A	A	B	A	B	B	A	A	A	A	B	A	A	A
1	86	XrPt411285	116.9	B	A	-	B	A	B	A	A	B	B	B	B	B	B	B	A	B	B	A	B	B	A	A	B		A	B	A	A	B	B	A	A	A	B	A	B	B	A	A	A	A	B	A	A	A
1	87	XrPt506623	119.9	B	A	A	B	A	A	A	A	-	A	B	B	-	B	B	A	B	B	A	B	A	B	A	B		A	A	A	A	B	B	A	A	A	B	B	B	B	A	A	A	A	B	A	A	A
1	88	XrPt507903	122.6	B	A	A	B	A	-	A	A	-	B	B	B	A	B	B	-	B	A	-	-	A	A	A	B		A	B	A	A	B	B	A	A	A	B	A	B	B	A	A	A	A	B	A	A	A
1	89	XrPt505204	125	B	A	A	B	A	-	A	A	B	B	A	B	A	B	-	A	A	A	A	-	A	B	B	B		A	B	A	A	B	B	A	A	A	B	-	B	B	A	A	A	A	B	A	A	A
1	90	XrPt401335	125	B	A	A	B	A	B	A	A	B	B	A	B	A	B	B	A	A	A	A	B	A	B	B	B		A	B	A	A	B	B	A	-	A	B	A	B	B	A	A	A	A	B	A	A	A
1	91	XrPt399930	125	B	A	A	B	A	-	A	A	B	B	A	B	A	B	B	A	A	A	A	B	A	B	B	B		A	B	A	A	B	B	A	A	A	B	A	B	B	A	A	A	-	B	A	A	A
1	92	XrPt399580	125.2	B	A	A	B	A	-	A	A	B	B	A	B	A	B	B	A	A	A	A	B	A	B	B	B		A	B	A	A	B	B	A	-	A	-	A	B	B	A	A	A	A	B	A	A	A
1	93	XrPt401858	125.2	B	A	A	B	A	B	A	A	B	B	A	B	A	B	B	A	A	A	A	B	A	B	B	B		A	B	A	A	B	B	A	A	A	B	A	B	B	A	A	A	A	B	A	A	A
1	94	XrPt508198	126.4	B	A	A	B	A	B	A	A	B	B	A	B	B	B	B	A	-	-	A	B	A	B	B	B		A	B	A	A	B	B	A	A	A	B	A	B	B	A	A	-	A	B	A	A	A
1	95	XrPt508822	127.3	B	A	-	B	A	B	A	A	B	B	A	B	B	B	B	A	-	-	A	B	A	B	B	A		A	B	A	A	B	B	A	A	-	B	A	B	B	B	A	A	A	B	A	A	A
1	96	XrPt400210	127.3	B	A	-	B	A	B	A	A	B	B	A	B	B	B	B	A	-	A	A	-	-	B	B	A		A	B	A	A	B	B	A	A	A	B	-	B	B	B	A	A	A	B	A	A	A
1	97	XrPt507450	127.3	B	A	-	B	A	B	A	A	B	B	A	B	B	B	B	A	B	A	A	B	A	B	B	A		A	B	A	A	B	B	-	A	A	B	A	B	B	B	A	A	A	B	A	A	A
1	98	XrPt507518	127.3	B	A	-	B	-	B	A	A	B	B	A	B	B	B	B	-	B	A	A	B	A	B	B	A		A	B	A	A	B	B	A	A	A	B	A	B	B	B	A	A	A	B	A	A	A
1	99	XrPt399445	127.3	B	A	-	B	A	-	A	A	B	B	A	B	B	B	B	A	B	A	A	B	A	B	B	A		A	B	A	A	B	B	A	A	A	B	A	B	B	B	A	A	A	B	A	A	A
1	100	XrPt346896	128.7	B	A	-	B	A	B	A	A	B	B	A	B	B	B	B	A	B	A	-	B	A	B	A	A		A	B	A	A	B	B	A	A	A	B	A	B	B	B	A	A	A	B	A	A	A
1	101	XrPt507063	128.7	B	A	-	A	A	-	A	A	B	B	A	B	A	B	B	-	B	A	A	B	A	A	A	A		A	B	A	A	B	B	A	A	A	B	A	B	B	B	A	A	A	B	A	A	A
1	102	XrPt506092	130.1	B	A	A	-	A	-	A	A	B	-	A	B	-	B	B	A	B	A	A	B	A	A	A	A		A	B	A	A	B	B	A	A	A	B	A	B	B	B	A	A	A	B	A	A	A
1	103	XrPt508551	130.1	-	A	A	A	A	-	A	A	B	B	A	B	A	B	B	A	B	A	A	B	A	A	A	A		A	B	A	A	B	B	A	A	A	B	A	-	B	B	A	A	A	B	A	A	A
1	104	XrPt401531	130.7	B	A	A	A	A	-	A	A	B	B	A	B	A	B	B	A	B	A	A	B	A	B	A	A		A	B	A	A	B	B	B	A	A	B	A	B	B	B	A	A	A	B	A	A	A
1	105	XrPt506136	131.5	B	A	A	-	A	-	A	A	B	B	A	B	A	A	B	A	A	A	A	B	A	B	A	A		A	B	A	A	B	B	B	A	A	B	A	B	B	B	A	A	A	B	A	A	A
1	106	XrPt506279	131.5	B	A	-	B	A	B	A	A	B	B	A	B	B	B	B	A	A	A	A	B	A	B	B	A		A	B	A	A	B	B	A	A	A	B	A	B	B	B	A	A	A	B	A	A	A
1	107	XrPt348754	133.5	B	-	A	B	A	B	A	A	B	B	A	B	B	B	B	A	-	A	A	B	A	B	B	A		A	B	A	A	B	B	-	A	A	B	A	B	B	B	A	A	A	B	A	A	A
1	108	Xscm0107	135.1	B	A	A	B	A	B	A	A	B	B	A	-	B	B	B	A	-	A	A	A	A	B	B	A		A	B	-	A	-	B	A	A	A	B	A	B	B	B	A	A	A	B	A	A	A
1	109	XrPt390776	135.1	B	A	-	-	A	-	A	A	B	B	A	B	A	A	B	A	B	A	A	-	A	A	-	B		A	B	A	A	B	B	B	A	-	B	A	B	B	-	A	A	A	B	A	A	A
1	110	XrPt119594	136.1	B	A	-	B	A	B	A	A	B	B	A	B	A	A	B	A	B	A	A	B	A	A	A	B		A	B	A	A	B	B	B	A	A	B	A	B	B	B	A	A	A	B	A	A	A
1	111	XrPt399269	136.1	B	A	-	B	A	B	A	A	B	B	A	B	A	A	B	A	B	A	A	B	A	A	A	B		A	B	A	A	B	B	B	A	-	B	A	B	B	B	-	A	A	B	A	A	A
1	112	XrPt508160	136.1	B	A	A	A	A	-	A	A	B	B	A	A	A	A	B	A	A	A	A	B	A	A	A	A		A	B	A	A	B	B	B	A	A	B	A	B	B	B	A	A	B	B	A	A	A
1	113	XrPt509310	138	B	A	A	A	A	B	A	A	B	B	A	A	A	A	B	A	A	A	A	B	A	A	A	A		A	B	A	A	B	B	B	A	A	B	A	B	B	B	A	A	B	B	A	A	A
1	114	XrPt505823	138	B	A	A	-	-	-	A	A	B	B	A	-	A	A	A	A	A	B	A	A	A	B	A	A		B	B	B	A	B	B	B	-	-	-	A	B	-	B	A	A	A	B	A	A	A
1	115	XrPt401356	142.4	B	A	A	-	A	-	A	A	B	B	A	-	A	A	A	A	A	B	A	A	A	B	A	A		B	B	B	A	B	B	B	A	A	B	A	B	B	B	A	A	A	B	A	A	A
1	116	XrPt401024	144.4	B	B	A	B	A	-	A	A	B	B	A	B	A	A	A	A	A	B	A	-	A	B	A	-		B	B	B	A	B	B	B	A	A	B	A	B	B	B	A	A	B	B	A	A	A
1	117	XrPt509253	149.5	B	A	-	A	A	-	A	-	B	B	A	B	A	A	B	A	-	-	A	B	A	B	A	A		A	B	A	A	B	B	B	A	A	B	A	B	B	B	A	A	A	B	A	A	A
1	118	XrPt390335	150.3	B	A	A	B	A	A	A	A	B	B	A	B	-	B	-	A	B	A	A	B	A	B	A	A		A	B	-	A	B	B	A	A	A	B	A	B	B	B	A	A	A	B	A	-	A
1	119	XrPt400461	151.7	B	A	-	B	A	B	A	A	B	B	A	B	B	B	B	B	B	A	A	B	A	B	A	A		A	B	A	A	B	B	A	A	A	B	A	B	B	B	A	A	A	B	A	A	A
1	120	Xapr1.20	155.3	B	A	A	B	A	B	A	A	B	B	A	B	B	B	B	A	B	A	A	-	A	B	A	B		A	B	B	A	A	B	A	A	A	B	A	B	B	A	-	A	A	B	A	A	A
1	121	XrPt402616	155.3	B	A	A	B	-	-	A	A	-	B	A	B	B	B	B	A	B	A	A	B	A	B	A	B		A	B	A	A	B	B	A	A	-	B	A	B	-	A	A	A	A	B	-	A	A
1	122	XrPt398750	156.6	B	A	A	B	A	B	A	A	B	B	A	B	B	B	B	A	B	A	A	B	A	B	A	B		A	B	A	A	B	B	A	A	A	B	A	B	B	A	A	A	A	B	A	A	A
1	123	XrPt508463	156.6	B	A	A	B	A	B	A	A	B	B	A	B	B	B	B	A	B	A	A	B	A	B	A	B		A	B	A	A	B	B	A	A	A	B	A	B	B	A	A	A	A	B	A	A	A
1	124	XrPt411480	159	B	-	-	-	A	B	A	-	B	B	-	B	-	B	A	A	A	A	A	B	-	-	B	A		A	B	A	A	B	B	-	A	A	B	A	B	B	B	-	A	A	B	A	-	A
1	125	XrPt401319	161.1	B	A	A	B	A	A	A	A	B	B	A	B	A	B	B	A	A	A	A	B	A	A	A	B		A	B	A	A	B	B	A	A	A	B	A	B	B	A	A	A	A	B	A	A	A
1	126	XrPt399954	161.1	B	A	A	B	A	A	A	A	B	B	A	B	-	B	B	A	A	A	A	-	A	A	A	B		A	B	A	A	B	B	A	A	A	B	A	-	B	A	A	A	A	B	A	A	A
1	127	XrPt400194	161.3	B	A	A	B	A	B	A	A	B	B	A	B	-	B	B	A	A	A	A	B	A	A	A	B		A	B	A	A	B	B	A	A	A	B	A	-	B	A	A	A	A	B	A	A	A
1	128	XrPt400196	161.3	B	A	A	B	-	B	A	A	-	B	A	-	A	B	B	A	A	A	A	B	A	A	A	B		A	B	A	A	B	B	A	A	-	B	A	B	B	A	-	A	A	B	A	A	A
1	129	XrPt509306	161.3	B	A	A	B	A	B	A	A	A	A	B	B	A	A	B	-	B	A	A	B	A	A	A	B		A	A	A	A	B	B	A	A	A	B	A	B	B	A	A	A	A	B	A	A	A
1	130	XrPt506542	161.3	B	A	A	B	A	B	A	A	A	A	B	B	A	A	B	B	B	A	A	B	A	A	A	B		A	A	A	A	B	B	A	A	A	B	A	B	B	A	A	A	A	B	A	A	A
1	131	XrPt398777	164.5	B	A	A	B	A	-	A	A	A	A	B	B	A	A	B	B	B	A	A	B	A	A	A	B		A	A	A	A	B	B	A	A	A	B	A	B	B	A	A	A	A	B	A	A	A
1	132	XrPt507625	176.3	B	A	A	-	B	B	B	A	B	B	B	B	A	A	A	A	A	A	B	B	A	A	A	B		B	B	A	B	B	B	B	A	A	B	B	B	A	A	A	-	A	B	A	A	A
1	133	XrPt506617	176.5	B	A	A	A	-	-	B	A	B	B	B	B	A	A	A	A	A	A	-	-	A	A	A	B		B	B	A	B	B	B	B	-	A	B	B	B	A	A	-	A	A	B	-	A	-
1	134	XrPt508405	176.7	B	A	A	A	B	-	B	A	B	B	B	B	A	A	A	A	A	A	B	B	A	A	A	B		B	B	A	B	B	B	B	A	A	B	B	B	A	A	A	A	A	B	-	A	A
1	135	XrPt390505	177.3	-	A	A	-	B	-	B	A	B	B	B	B	A	A	A	A	A	A	B	B	A	A	A	B		B	B	A	B	B	B	B	A	A	B	B	-	A	A	A	-	A	B	-	A	A
1	136	XrPt400192	179.7	-	-	A	-	A	B	-	A	B	B	B	B	A	A	A	A	A	B	B	B	A	A	A	B		B	B	A	B	B	B	-	A	A	B	B	-	B	A	A	A	-	B	A	A	A
1	137	XrPt505853	179.7	B	-	B	B	A	A	B	A	B	B	A	B	A	A	A	A	A	B	B	B	A	A	-	B		B	B	A	B	B	B	B	A	A	B	B	B	B	A	A	A	A	B	A	A	-
1	138	XrPt399769	180.6	B	B	B	-	A	-	B	A	B	B	A	B	A	A	-	-	A	B	B	B	A	A	A	B		B	B	A	B	B	B	B	A	A	B	B	B	B	A	A	A	A	B	A	-	-
1	139	XrPt389887	180.8	B	B	-	B	A	B	B	A	B	B	A	B	A	A	-	A	A	B	B	B	A	A	A	B		B	B	A	B	B	B	-	A	A	B	B	B	B	A	A	-	A	B	A	-	-
1	140	XrPt401574	181.3	B	B	-	-	A	A	B	A	B	B	A	B	A	A	-	A	A	B	B	B	A	A	A	B		B	B	B	B	B	B	-	A	A	B	B	B	B	A	A	A	A	B	A	B	B
1	141	XrPt508906	184.6	B	-	A	B	A	A	B	A	B	B	A	B	A	A	A	A	A	B	A	-	-	A	A	B		B	B	A	B	B	B	B	A	A	B	B	B	B	B	A	A	A	B	-	-	-
1	142	Xapr1.12	184.6	B	A	A	-	A	B	B	-	B	B	A	A	A	A	A	-	A	B	A	B	A	A	A	B		B	B	B	B	B	B	B	A	A	B	B	B	B	B	A	A	A	B	B	A	A
1	143	XrPt506070	184.6	B	A	A	-	A	B	-	-	B	B	A	A	A	A	-	-	A	B	A	B	A	A	A	B		B	B	A	B	B	B	B	A	A	B	B	B	B	B	A	A	A	B	A	A	A
1	144	XrPt347246	185.2	B	A	A	-	A	-	B	A	B	B	A	A	A	A	A	A	A	B	A	B	A	A	A	B		B	B	A	B	B	B	B	A	A	B	B	B	B	B	A	A	A	B	A	A	A
1	145	XrPt401334	189.1	B	A	A	-	A	B	B	A	B	B	B	B	A	A	A	A	A	B	B	B	A	A	A	B		B	B	A	B	B	B	B	A	A	B	B	B	B	A	A	A	A	B	A	A	A
1	146	XrPt398813	189.1	B	A	A	-	A	B	-	A	B	B	B	B	A	A	A	A	A	B	B	B	A	A	A	B		B	B	A	B	B	B	-	A	A	B	B	B	B	A	A	A	A	B	A	A	A
1	147	XrPt507726	189.1	B	A	-	-	A	-	B	A	B	B	B	B	A	A	-	A	A	A	B	B	A	A	A	-		B	B	A	B	-	B	B	A	A	B	B	B	B	A	A	A	A	B	A	A	A
1	148	XrPt389448	189.5	B	A	-	-	A	-	B	A	B	B	B	B	A	A	A	A	A	A	B	B	A	A	A	B		B	B	A	B	B	B	B	A	A	B	B	B	B	A	A	A	A	B	A	A	A
1	149	XrPt507078	189.9	B	A	-	B	A	B	B	A	B	B	B	B	A	A	A	A	A	A	B	B	A	A	A	B		B	B	A	B	B	B	B	A	A	B	B	B	B	A	A	A	A	B	A	A	A
1	150	XrPt401292	191.5	B	B	A	B	B	B	B	A	B	B	B	B	A	A	A	A	A	A	B	B	A	A	A	B		B	B	A	B	B	B	B	A	-	B	B	B	A	-	A	A	A	B	A	A	-
1	151	XrPt398651	191.8	B	-	A	-	B	B	B	A	B	B	B	-	A	A	A	A	A	A	B	B	A	A	A	B		B	B	A	B	B	B	B	A	-	B	B	B	A	A	A	-	A	B	A	A	A
1	152	XrPt507332	192.2	B	A	B	B	B	B	B	A	B	B	B	B	A	A	A	A	A	A	B	B	A	A	A	B		B	B	A	B	B	B	B	A	A	B	B	B	-	A	A	A	A	B	A	A	A
1	153	Xscsz732L530	204	B	B	B	A	B	B	B	-	B	B	B	B	B	A	B	A	A	B	B	A	A	B	A	-		A	B	B	B	B	B	B	B	B	B	B	A	-	-	B	A	A	-	-	A	A
1	154	XrPt400239	215.1	B	A	-	A	B	B	B	A	B	B	B	B	B	A	B	A	A	B	B	A	A	A	A	-		A	B	B	B	A	B	B	A	A	A	B	A	-	A	-	A	A	A	A	A	A
1	155	XrPt400135	215.1	B	A	B	A	B	A	B	A	B	B	B	B	B	A	B	A	A	B	B	A	A	A	A	B		A	B	B	B	A	B	B	A	A	A	B	A	B	A	-	A	A	A	A	A	A
1	156	XrPt399840	215.1	B	A	B	A	B	-	B	A	B	B	B	B	B	A	B	A	A	B	B	A	A	A	A	B		A	B	B	B	A	B	B	A	A	A	B	A	B	A	A	A	A	A	A	A	A
1	157	XrPt411063	215.5	B	A	B	A	B	-	-	A	B	B	B	B	B	A	B	A	A	B	B	A	A	A	A	B		A	B	B	B	A	B	B	A	A	A	B	A	B	A	A	A	A	A	A	A	A
1	158	Xapr1.11	217.9	-	A	B	A	B	-	A	A	B	B	B	B	B	A	B	A	A	A	B	-	A	A	A	B		A	B	B	B	B	B	B	A	-	A	B	A	B	A	A	A	A	A	-	A	-
1	159	XrPt506887	221.4	B	A	-	A	B	-	A	A	B	B	-	B	B	A	B	A	A	-	B	A	A	A	A	B		A	B	B	B	A	B	B	A	A	-	A	A	-	A	A	-	-	A	A	A	A
1	160	XrPt389342	221.4	B	A	B	A	B	A	A	A	B	B	-	B	B	A	B	A	A	A	B	A	A	A	A	B		A	B	B	B	A	B	B	A	A	A	A	A	B	A	A	A	A	A	A	A	A
1	161	XrPt400873	221.6	B	A	B	A	B	A	A	A	B	B	B	B	B	A	B	A	A	A	B	A	A	A	A	B		A	B	B	B	A	B	-	A	A	A	A	A	B	A	A	A	A	A	A	A	A
1	162	XrPt400138	222.2	B	A	B	A	A	A	B	A	B	B	B	B	B	A	B	A	A	A	B	A	A	A	A	B		A	B	-	B	A	B	B	A	A	A	-	A	B	A	A	A	A	A	A	-	A
1	163	XrPt505839	222.4	B	A	B	A	A	A	B	A	B	B	B	B	B	A	B	A	A	A	B	A	A	A	A	B		A	B	B	B	A	B	B	A	A	A	A	A	B	A	A	A	A	A	A	A	A
1	164	XrPt506506	222.4	B	A	B	A	A	-	B	A	B	B	B	B	B	A	B	A	A	A	B	A	A	A	A	B		A	B	B	B	A	B	B	A	A	A	A	A	B	A	A	A	A	A	A	A	A
1	165	XrPt401730	227.4	A	A	B	B	A	A	B	A	B	B	B	B	B	A	B	A	B	A	B	B	A	A	-	B		A	B	B	B	A	B	B	B	B	A	A	-	B	-	B	A	B	A	A	-	A
1	166	XrPt400987	227.4	-	A	B	B	A	-	B	A	B	B	-	B	B	A	B	A	B	-	B	B	A	A	-	B		A	B	B	B	A	B	B	B	B	A	-	B	B	-	B	-	-	A	A	B	A
1	167	XrPt390091	227.4	A	A	-	-	A	-	-	A	B	B	-	B	B	A	B	A	B	A	B	B	A	-	B	-		A	-	B	B	A	B	B	B	B	A	A	B	B	-	B	A	B	A	A	B	A
1	168	XrPt410907	227.4	A	A	-	B	A	-	-	A	B	B	B	B	B	A	B	A	B	-	B	B	A	-	B	B		A	B	B	B	A	B	B	B	B	A	-	B	B	-	B	A	B	A	-	B	A
1	169	XrPt343920	227.4	A	A	-	B	A	-	B	A	B	B	B	B	B	A	B	A	B	A	B	B	A	A	-	B		A	B	B	B	A	B	B	B	B	A	A	B	B	-	-	A	B	A	-	B	A
1	170	XrPt400843	232.5	B	A	B	B	A	A	B	A	B	B	B	B	B	A	B	A	A	A	B	A	A	A	A	B		A	B	B	B	A	B	B	A	A	A	A	A	B	A	A	A	A	A	A	A	A
1	171	XrPt506629	232.5	B	A	B	B	A	-	B	A	B	B	B	B	B	B	B	A	A	A	B	A	A	A	A	B		A	B	B	B	A	B	B	A	A	A	A	A	B	A	A	A	A	A	A	A	A
1	172	XrPt507254	232.5	B	A	B	B	A	-	B	A	B	B	B	B	B	B	B	A	A	A	B	A	A	A	A	B		A	B	B	B	A	B	B	A	A	A	A	A	B	A	A	A	A	A	A	A	A
1	173	XrPt508330	233.7	B	A	B	B	A	-	B	A	B	B	B	B	B	B	B	A	A	A	B	A	A	A	A	B		A	B	B	B	A	B	B	A	A	-	A	A	B	A	A	A	A	A	A	A	A
1	174	XrPt402270	235.8	B	A	A	B	B	A	B	A	B	B	B	B	B	B	B	A	A	A	B	A	A	A	A	B		A	B	B	-	A	B	-	A	A	A	A	A	B	A	A	A	A	A	A	A	A
1	175	XrPt507632	237.4	B	A	B	B	A	-	B	A	B	B	B	B	B	-	B	A	-	A	B	A	A	A	A	B		A	B	B	B	A	B	B	A	A	A	A	A	B	A	A	A	B	A	A	A	A
1	176	XrPt410836	238.6	B	A	A	-	-	A	B	A	-	B	B	B	B	-	B	A	-	A	B	A	A	A	A	B		A	B	B	B	A	B	B	A	A	A	A	A	B	-	A	A	B	A	A	A	A
1	177	XrPt410988	240.1	B	A	A	B	A	A	A	A	B	B	B	B	B	B	B	A	A	A	B	A	A	A	A	B		A	B	A	B	A	B	-	A	A	A	A	A	B	A	A	A	B	A	A	A	A
1	178	Xbcd304	243.2	B	A	B	B	A	A	A	A	B	B	B	B	B	B	B	A	B	A	B	B	A	A	A	B		A	B	A	B	A	B	B	A	A	A	-	A	B	A	A	-	A	A	-	A	A
1	179	XrPt505161	244.1	B	-	B	A	A	A	A	A	B	B	B	B	B	B	B	A	B	A	B	B	A	A	A	B		A	B	A	B	A	A	B	A	A	A	A	A	B	A	A	A	B	A	A	B	A
1	180	XrPt505589	245	B	A	A	B	A	A	A	A	B	B	B	B	B	B	B	A	B	A	B	B	A	A	A	B		A	B	A	B	A	A	B	A	A	A	A	A	B	A	A	A	B	A	A	A	A
1	181	XrPt390497	248.2	B	A	-	B	B	B	A	A	B	B	B	B	B	B	B	A	A	A	B	B	A	A	A	B		A	B	A	A	A	A	B	A	B	A	A	A	B	A	A	A	B	-	A	A	A
1	182	XrPt411392	248.2	B	B	-	A	B	B	-	A	B	B	B	A	B	B	B	A	A	A	B	B	A	B	A	B		A	B	B	A	B	B	A	A	-	B	A	A	B	A	A	A	B	A	A	A	A
1	183	XrPt505884	257.1	B	B	A	A	B	B	B	A	B	B	B	A	B	B	B	A	A	A	B	B	A	B	A	B		A	B	B	A	B	B	A	A	B	B	A	A	B	A	A	A	B	A	A	A	A
1	184	XrPt346828	257.3	B	B	A	A	B	B	B	A	B	B	B	A	B	B	B	A	A	A	B	B	A	B	A	B		A	B	B	A	B	B	-	A	B	B	A	A	B	A	A	A	B	A	A	A	A
1	185	XrPt400721	257.7	-	B	A	A	B	-	B	A	-	B	B	A	B	B	B	A	A	-	B	B	A	B	A	-		A	B	-	A	B	-	A	A	B	-	A	A	B	A	A	B	-	A	A	A	A
1	186	XrPt400717	257.7	B	A	A	B	A	B	-	A	B	B	B	A	-	B	B	A	A	-	B	B	A	A	A	B		A	B	A	A	B	B	A	A	A	B	A	A	B	A	A	B	B	A	A	A	A
1	187	XrPt401819	257.7	B	-	A	B	A	B	B	A	B	B	B	A	-	B	B	A	A	A	B	B	A	A	A	B		A	B	A	A	B	B	-	A	A	-	A	A	B	A	-	B	B	A	A	A	A
1	188	XrPt399701	261.2	B	A	A	B	A	B	B	A	B	B	B	A	-	B	B	A	A	A	B	B	A	A	A	B		A	B	A	A	B	B	A	A	A	B	A	A	B	A	A	B	B	A	A	A	A
1	189	XrPt389926	261.4	B	A	A	B	A	B	B	A	B	B	B	A	-	B	B	A	A	-	-	B	A	A	A	B		A	B	A	A	B	B	A	A	A	B	A	A	B	A	A	B	B	A	A	A	A
1	190	XrPt506561	262.1	B	-	A	B	A	B	B	A	B	B	B	A	A	B	B	A	A	A	B	B	A	A	A	B		A	-	A	A	B	B	-	A	A	B	A	A	B	A	A	B	B	A	A	A	A
1	191	XrPt507790	262.1	B	A	A	B	A	B	B	A	A	B	B	A	A	B	B	A	A	A	B	B	A	A	A	B		A	A	A	A	B	B	B	A	A	B	A	A	B	A	A	B	B	A	A	A	A
1	192	XrPt507650	262.1	B	A	A	B	A	B	B	A	A	B	B	A	A	B	B	-	A	A	B	B	A	A	A	B		A	A	A	A	B	B	B	-	-	B	A	A	B	A	A	B	B	A	A	A	A
1	193	XrPt402043	265	B	A	A	B	A	B	B	A	A	B	B	A	A	B	B	A	A	A	B	B	A	A	A	B		A	A	A	A	B	B	B	A	A	B	A	A	B	A	A	B	B	A	A	A	A
1	194	XrPt507839	268.4	A	A	A	B	A	A	-	A	A	B	A	A	A	B	B	A	A	A	B	B	A	A	A	B		A	B	A	A	B	B	B	A	A	B	A	A	B	A	A	B	B	A	A	A	A
1	195	XrPt401396	268.4	A	A	A	-	A	A	B	A	A	B	A	A	A	B	B	A	A	A	B	-	A	A	A	B		A	B	A	A	B	B	-	A	A	B	A	A	B	A	A	B	B	A	A	A	A
1	196	XrPt506957	268.4	A	A	-	B	A	-	B	A	A	B	A	A	A	B	B	A	B	A	B	B	A	A	A	B		A	B	A	A	B	B	B	A	A	B	A	A	B	A	A	B	B	A	A	A	A
1	197	XrPt349281	268.4	A	A	-	B	A	A	B	A	A	B	A	A	A	B	B	A	B	A	B	B	A	A	A	B		A	B	A	A	B	B	B	A	A	B	A	A	B	A	A	B	B	A	A	A	A
1	198	XrPt389953	270.9	A	A	-	B	A	-	B	A	A	B	A	A	A	B	B	A	B	A	B	B	A	A	A	B		A	B	A	A	B	B	B	A	A	B	A	A	B	A	A	B	B	A	A	A	A
1	199	XrPt508678	270.9	-	B	B	B	A	-	B	A	A	B	A	A	A	B	B	A	B	A	B	B	A	A	A	B		A	B	A	-	B	B	B	A	B	B	A	A	B	A	A	A	B	A	B	A	A
1	200	XrPt390590	274.2	A	B	B	B	A	-	B	A	A	B	A	A	A	B	B	A	B	A	B	B	A	A	A	B		A	B	A	A	B	B	B	A	B	B	A	A	B	A	A	A	B	A	B	A	A
1	201	XrPt508280	276.8	A	B	A	B	A	B	B	-	A	B	-	A	-	B	B	A	B	A	B	B	A	-	A	B		A	B	A	A	B	B	B	A	A	B	A	A	B	A	-	A	-	A	B	A	A
1	202	XrPt390261	276.8	A	B	A	B	A	-	B	A	A	B	A	A	A	B	B	A	B	A	B	B	A	A	A	B		A	B	A	A	B	B	B	A	A	B	A	A	B	A	A	A	B	A	B	A	A
1	203	XrPt505967	281.8	B	B	A	B	A	-	B	A	A	B	A	A	A	B	B	A	A	A	B	B	A	A	A	B		A	A	A	A	B	B	B	A	A	B	A	A	B	A	A	B	B	A	A	A	A
1	204	XrPt390512	281.8	B	B	A	B	A	-	B	A	-	B	A	A	A	B	B	A	A	A	B	B	-	A	-	B		A	A	-	A	B	B	B	A	-	B	A	A	B	A	A	B	B	A	A	A	A
1	205	XrPt390571	282.4	B	B	A	B	A	-	B	A	-	B	A	A	A	B	B	A	A	A	B	B	B	A	-	B		A	A	-	A	B	B	B	A	-	B	A	A	B	A	A	B	B	A	A	A	A
2	1	XrPt400862	0	A	A	A	B	A	A	A	B	-	B	B	A	A	A	B	A	B	A	B	B	B	A	B	A		A	A	A	A	A	A	B	B	A	B	B	B	B	A	B	A	A	A	B	B	B
2	2	XrPt506026	8	B	A	A	B	A	-	-	B	B	B	B	B	-	-	B	A	B	A	B	B	-	A	-	B		-	B	B	A	A	A	B	B	-	B	B	B	B	-	B	-	A	A	-	B	B
2	3	XrPt508452	7.98297	B	A	A	B	A	A	A	B	B	B	B	B	B	A	B	A	B	A	B	B	B	A	B	B		A	B	B	A	A	A	B	B	B	B	B	B	B	B	B	A	A	A	A	B	B
2	4	XrPt411226	10.2182	A	A	-	B	A	A	A	B	B	B	B	A	B	A	B	A	B	A	B	-	B	A	B	B		A	B	B	A	A	A	B	B	-	B	-	B	B	B	B	A	B	A	B	B	B
2	5	XrPt400983	10.2182	A	A	A	B	A	A	A	B	B	B	B	A	B	A	B	A	B	A	B	B	B	A	B	B		A	B	B	A	-	A	B	B	B	B	B	B	B	B	B	A	B	A	B	B	B
2	6	XrPt402612	10.2182	A	A	A	B	A	A	A	B	B	B	B	A	B	A	B	A	B	A	B	B	B	A	B	B		A	B	-	A	A	A	B	B	B	B	B	B	B	B	B	A	B	A	B	-	B
2	7	XrPt508897	10.2182	A	A	A	B	A	A	A	B	B	B	B	A	B	A	B	A	B	A	B	-	B	A	B	B		A	B	B	A	A	A	B	B	-	B	B	B	B	B	B	A	B	A	B	B	B
2	8	XrPt400565	10.9101	A	A	A	B	A	A	A	B	B	B	B	A	B	A	B	A	-	A	B	B	B	A	B	B		A	B	B	A	A	A	-	B	-	B	B	B	B	B	-	A	B	A	B	B	B
2	9	XrPt507883	11.389	A	A	A	B	A	A	A	B	B	B	B	A	B	A	B	A	B	A	B	B	B	A	B	B		A	B	-	A	-	A	B	B	B	B	-	B	B	B	B	A	B	-	B	-	B
2	10	XrPt399821	11.6551	A	A	A	B	A	-	A	B	B	B	B	B	B	A	B	A	B	A	B	B	B	A	B	B		A	B	B	A	-	A	B	B	B	B	B	B	B	B	B	A	B	A	B	B	B
2	11	XrPt117275	12.5599	A	A	A	-	A	A	A	B	B	B	B	B	B	A	B	A	B	A	B	B	B	A	B	B		A	B	B	A	A	A	B	B	B	B	B	B	B	B	B	A	B	A	A	B	B
2	12	XrPt119852	12.5599	A	A	A	B	A	A	A	B	B	B	B	-	B	A	B	A	B	A	B	-	B	A	B	-		A	B	B	A	A	A	B	B	B	B	B	B	B	B	B	A	B	A	A	B	B
2	13	XrPt505615	12.7728	A	A	A	B	A	A	A	B	B	B	B	B	B	A	B	A	-	A	B	B	B	A	B	B		A	B	B	A	A	A	B	B	B	B	B	B	B	B	B	A	B	A	A	B	B
2	14	XrPt389332	14.6887	B	A	A	-	A	A	B	-	B	B	B	B	B	B	B	A	B	A	B	B	B	A	B	B	I	-	B	B	A	A	A	B	B	B	B	B	B	B	B	-	A	B	B	A	B	B
2	15	XrPt506685	18.7334	A	A	A	B	B	-	A	B	B	B	B	A	B	A	B	A	B	A	B	B	B	A	B	B	I	A	B	B	A	B	A	B	B	B	B	B	B	B	B	B	A	B	A	A	B	B
2	16	XrPt389438	18.7334	A	A	A	B	B	-	A	B	B	B	B	A	B	A	B	A	B	A	B	B	B	A	B	B	TKW2.1.E	A	B	B	A	B	A	B	B	B	-	B	B	B	B	B	A	B	A	A	B	B
2	17	XrPt506893	22.033	A	A	A	A	A	-	A	B	B	B	B	A	B	A	B	A	A	A	B	B	B	A	B	B	I	A	B	B	B	B	A	B	B	B	B	B	B	B	B	B	A	B	A	A	B	B
2	18	XrPt116273	22.4588	A	A	-	B	A	-	A	B	B	B	B	A	B	B	B	A	A	A	B	B	B	A	B	B	I	A	B	B	B	B	A	B	B	B	B	B	B	B	B	B	A	B	A	A	B	B
2	19	XrPt399800	23.3635	A	A	A	B	A	A	A	B	-	B	B	A	B	A	B	A	A	A	B	B	B	A	B	B		A	-	B	-	B	A	B	B	B	A	B	B	B	-	B	A	B	A	A	B	A
2	20	XrPt402421	23.6296	A	-	A	B	A	B	A	B	B	B	B	A	B	A	B	A	A	A	B	B	B	A	B	B		-	B	B	A	B	A	B	B	B	A	B	B	B	-	B	A	B	A	A	B	A
2	21	XrPt507714	23.8425	A	-	A	B	A	B	A	B	B	B	B	A	B	A	B	A	A	A	B	B	B	A	B	B		A	B	B	-	B	A	B	B	B	A	B	B	B	B	B	-	B	A	A	B	A
2	22	Xpsr130L220	35.4444	A	B	A	A	A	B	B	B	A	B	A	B	B	A	B	A	A	B	A	B	B	B	A	A		B	B	B	B	-	A	A	B	B	A	A	A	A	B	B	A	B	B	A	A	B
2	23	XrPt400722	45.1304	-	B	B	-	A	B	B	B	A	B	A	B	B	A	B	A	A	A	A	-	B	-	A	B		B	A	B	B	A	A	B	B	B	A	A	B	A	B	-	-	-	-	B	B	B
2	24	XrPt507700	49.7073	B	B	-	A	A	A	B	B	A	A	-	B	B	A	B	A	A	A	A	A	B	A	A	B		B	A	B	B	B	-	-	-	B	A	B	B	A	B	A	A	B	B	-	B	B
2	25	XrPt411512	57.3177	A	B	A	A	A	A	A	B	A	A	A	B	B	A	B	A	A	A	B	A	A	A	B	B		B	A	B	-	A	A	B	A	A	A	-	B	B	B	A	A	A	B	B	B	B
2	26	XrPt390283	58.116	A	B	A	A	A	A	A	B	A	A	A	B	B	A	B	A	A	A	B	A	A	A	B	B		B	A	B	B	A	A	B	A	A	A	-	B	B	B	A	A	B	B	B	B	B
2	27	XrPt399333	58.5418	-	B	A	A	A	-	A	B	A	-	A	B	B	A	B	A	A	A	B	A	A	A	B	B		B	A	B	B	A	A	-	A	A	A	B	B	-	B	-	A	B	B	B	B	B
2	28	XrPt410800	58.7547	-	B	A	-	A	-	-	B	A	-	A	B	B	A	B	A	A	A	B	A	A	A	B	B		B	A	B	B	-	A	B	-	-	-	B	-	B	B	-	A	B	B	B	B	B
2	29	XrPt402236	58.9675	-	B	A	-	A	-	A	B	-	-	A	B	B	A	B	A	A	A	B	A	A	A	B	B		B	A	B	B	-	A	B	A	-	-	B	B	B	B	A	A	B	B	B	B	B
2	30	XrPt410940	58.9675	-	B	A	A	A	-	A	B	A	-	A	B	B	A	B	A	A	A	B	A	A	A	B	B		B	A	B	B	A	A	B	A	-	-	B	B	B	B	-	A	B	B	B	B	B
2	31	XrPt509630	60.777	A	B	-	A	A	A	A	B	A	A	A	B	B	A	B	A	A	A	-	B	A	A	B	B		B	A	B	B	A	A	A	A	B	A	A	B	B	B	A	A	B	B	B	B	B
2	32	XrPt506408	60.777	A	B	-	A	A	A	A	B	A	A	A	B	B	A	B	A	A	A	B	B	A	A	B	B		B	A	B	B	A	A	A	A	B	A	A	B	B	B	A	A	B	B	B	B	B
2	33	XrPt400538	64.6621	A	A	B	A	A	A	A	-	A	B	A	B	-	A	B	A	A	A	B	B	-	A	B	B		B	A	B	B	B	A	A	B	-	A	A	B	B	B	B	A	B	B	B	B	B
2	34	XrPt401533	64.8749	A	A	-	A	A	-	A	B	A	B	A	B	B	A	B	A	A	A	B	B	A	A	B	B		B	A	B	B	B	A	A	B	B	A	A	B	B	B	B	A	B	B	B	B	B
2	35	XrPt347195	65.0878	A	A	-	A	-	-	A	B	A	B	A	-	B	-	B	A	A	A	B	B	A	A	B	B		B	A	B	B	B	A	A	-	-	A	-	B	-	B	B	A	B	B	B	B	-
2	36	XrPt347325	65.0878	A	A	-	A	A	-	A	B	A	B	A	B	B	-	B	A	A	A	B	B	A	A	B	B		B	A	B	B	B	A	A	B	B	A	A	B	B	B	B	A	B	B	B	B	B
2	37	XrPt343859	66.8973	A	-	A	A	A	B	A	B	A	B	A	B	B	A	B	A	A	A	B	B	B	A	B	B		B	A	B	B	B	A	-	B	B	A	A	B	B	B	B	A	B	B	B	B	B
2	38	XrPt507658	69.5051	A	B	B	A	A	-	A	B	A	A	A	B	B	A	B	A	B	A	-	B	A	A	B	B		B	A	B	B	A	A	A	B	-	A	-	B	B	B	-	A	B	B	B	B	B
2	39	XrPt399280	72.8579	A	B	-	A	A	A	A	B	A	-	A	B	B	A	B	A	A	A	B	B	A	A	B	B		B	A	B	B	A	A	A	A	-	A	A	B	B	B	A	A	B	B	B	-	B
2	40	XrPt505886	75.306	A	B	-	A	A	A	A	B	A	-	A	B	B	A	B	A	A	A	B	A	A	A	B	B		B	A	B	B	A	A	B	A	A	A	-	B	B	B	A	A	A	B	B	B	B
2	41	XrPt505226	75.5189	A	B	A	A	A	A	A	B	A	-	A	B	B	A	B	A	A	A	B	A	A	A	B	B		B	A	B	B	A	A	B	A	A	A	-	B	B	B	A	A	A	B	B	B	B
2	42	XrPt401994	75.7318	A	B	A	A	A	A	A	B	A	-	A	B	B	A	B	A	A	A	B	A	A	A	B	B		B	A	B	B	A	A	-	A	A	A	-	B	B	B	A	A	A	B	B	B	B
2	43	XrPt401744	75.7318	A	B	A	A	A	A	A	B	A	-	A	B	B	A	B	A	A	A	B	A	A	A	B	B		B	A	B	B	A	A	-	A	A	A	-	B	B	B	A	A	A	B	B	B	B
2	44	XrPt508169	75.7318	A	B	-	A	A	A	A	B	A	-	A	B	B	A	B	A	A	A	B	A	A	A	B	B		B	A	B	B	A	A	B	A	A	A	-	B	B	B	A	A	-	B	B	B	B
2	45	XrPt402203	75.7318	A	-	-	A	A	A	A	B	A	-	A	B	B	A	B	A	A	A	B	A	A	A	B	B		B	A	B	B	A	A	B	A	A	A	-	B	B	B	A	A	A	B	B	B	B
2	46	XrPt508235	76.1575	A	B	A	A	A	A	A	B	A	A	A	B	B	A	-	A	A	A	B	A	A	A	B	B		B	A	B	B	A	A	B	A	A	A	-	B	B	B	A	A	A	B	B	B	B
2	47	XrPt398731	76.3704	A	B	A	A	A	A	A	B	A	-	A	B	B	A	B	A	A	A	B	A	A	A	B	B		B	A	B	B	A	A	B	A	A	A	-	B	B	B	A	A	A	B	B	B	B
2	48	XrPt66451	79.6168	A	B	-	A	A	A	A	B	A	-	A	B	B	A	B	A	A	A	B	B	A	A	B	B		B	A	B	B	A	A	A	A	B	A	A	B	B	B	A	A	B	B	B	B	B
2	49	XrPt401707	79.6168	A	B	A	A	A	A	A	B	A	A	A	B	B	A	B	A	A	A	B	B	A	A	B	B		B	A	B	B	A	A	A	A	B	A	A	B	B	B	A	A	B	B	B	B	B
2	50	Xapr2.17	81.3199	A	B	A	A	A	A	A	B	A	-	A	B	B	A	B	A	A	A	B	B	A	A	B	B		B	A	A	B	A	A	A	A	A	A	A	B	B	B	A	A	B	B	B	-	B
2	51	Xapr2.15	83.289	A	B	B	A	A	A	A	B	A	-	A	B	B	A	-	A	A	A	B	B	A	A	B	B		B	A	A	B	A	A	A	A	A	A	A	B	B	B	A	A	B	B	A	-	B
2	52	Xscm0188	86.6951	A	B	-	A	A	-	A	B	A	-	A	B	B	A	B	A	-	A	B	B	A	A	B	B		B	A	A	B	B	A	A	A	-	A	-	B	B	B	A	-	B	B	-	-	A
2	53	XrPt411234	91.4848	A	B	A	A	A	-	A	B	A	B	A	B	B	A	B	A	B	A	B	A	B	A	B	B		B	A	B	B	A	A	B	A	A	A	A	B	B	B	A	A	B	B	B	B	B
2	54	XrPt506196	91.4848	A	B	A	A	A	-	A	B	-	B	-	B	B	A	B	A	B	A	B	A	B	A	B	B		B	A	B	B	A	A	B	A	A	A	A	B	B	B	A	A	B	B	B	B	B
2	55	XrPt507323	99.1485	A	B	B	-	A	B	B	A	A	B	A	B	B	A	B	A	A	A	A	A	B	-	A	B		B	B	B	B	B	A	B	B	B	A	A	B	A	B	B	A	B	B	B	B	B
2	56	XrPt347770	100	A	B	B	-	A	B	B	A	A	B	A	B	B	A	B	A	A	-	A	A	B	A	A	B		B	B	B	B	B	A	B	B	B	A	A	B	A	B	B	A	B	B	B	B	B
2	57	XrPt411131	101.277	A	B	A	B	A	B	B	A	A	B	A	B	B	A	B	A	A	B	A	A	B	A	A	B		B	B	B	B	B	A	B	B	B	A	A	B	A	B	B	A	B	B	A	B	B
2	58	XrPt507035	101.277	A	B	A	B	A	B	B	A	A	B	A	B	B	A	B	A	A	B	A	A	B	A	A	B		B	B	B	B	B	A	B	B	B	A	A	B	A	B	B	A	B	B	A	B	B
2	59	XrPt508521	101.277	A	B	A	B	A	B	B	A	A	B	A	B	B	A	B	A	A	B	A	A	B	A	A	B		B	B	B	B	B	A	B	B	B	A	A	B	A	B	B	A	B	B	A	B	B
2	60	XrPt402364	106.865	A	B	A	A	A	B	B	B	A	B	A	B	B	A	B	A	A	A	A	A	B	A	A	B		B	B	B	B	B	A	A	B	B	B	A	A	A	B	B	A	B	B	B	A	B
2	61	XrPt509609	107.93	A	-	A	A	A	-	B	B	A	B	A	B	B	A	B	A	A	A	A	A	B	A	A	-		B	B	B	B	B	A	A	B	B	B	A	A	A	B	B	A	-	B	B	A	B
2	62	Xapr2.22	109.792	A	B	A	A	A	B	B	B	A	B	A	B	B	A	B	A	A	A	A	A	B	A	A	B		B	A	B	B	B	A	A	B	A	B	A	A	A	B	-	A	B	B	B	A	B
2	63	Xapr2.21	112.507	A	B	B	A	A	B	B	B	A	B	A	B	B	A	B	A	A	A	A	A	B	B	A	A		B	B	B	B	B	A	A	B	B	B	A	A	A	B	B	A	B	B	B	A	B
2	64	XrPt506345	114.955	-	B	-	A	A	B	B	B	A	B	A	B	B	A	B	A	A	A	A	A	B	B	A	A		B	B	B	B	B	A	B	B	B	B	A	A	A	B	B	A	B	B	B	A	B
2	65	XrPt402027	115.381	A	B	-	A	A	-	B	B	A	B	A	B	B	A	B	A	A	A	A	A	B	B	A	A		B	B	B	B	B	A	A	B	B	B	A	A	A	B	B	A	B	B	B	A	B
2	66	XrPt507037	115.381	A	B	-	A	A	-	B	B	A	B	A	B	B	A	B	A	A	A	A	A	B	B	A	A		B	B	B	B	B	A	A	B	B	B	A	A	A	B	B	A	B	B	B	A	B
2	67	XrPt506245	121.181	A	A	A	B	A	A	B	B	A	A	A	B	B	B	A	A	A	A	A	A	B	A	A	-		A	B	A	B	B	A	B	B	B	B	A	A	B	B	B	A	B	B	B	A	B
2	68	XrPt389385	121.607	A	A	A	B	B	A	B	B	A	A	A	B	B	B	A	-	A	A	A	A	B	A	A	-		A	B	A	B	B	A	-	B	B	B	A	A	B	-	B	A	B	B	B	A	B
2	69	XrPt400761	121.82	A	A	A	B	B	A	B	B	A	A	A	B	B	-	A	A	A	A	A	-	B	A	A	-		A	B	A	B	B	A	B	B	B	B	A	A	-	B	B	A	B	B	B	A	B
2	70	XrPt389304	122.565	A	A	A	B	A	A	B	B	A	A	A	B	B	A	A	A	A	A	A	A	B	A	A	A		A	B	A	B	B	A	B	B	B	B	A	A	B	B	B	A	B	B	B	A	B
2	71	XrPt345057	122.778	A	-	A	B	A	A	B	-	A	A	A	B	B	A	A	A	A	A	A	A	B	A	A	A	I	A	B	A	B	B	A	-	B	B	B	A	A	-	B	B	A	B	B	B	A	B
2	72	XrPt400975	122.991	A	A	A	B	A	-	B	B	A	A	A	B	B	A	A	A	A	A	A	A	B	A	A	A	I	A	B	A	B	B	A	-	B	B	B	A	A	B	B	B	A	B	-	B	A	B
2	73	XrPt399784	122.991	A	A	A	B	A	A	B	B	A	A	A	B	B	A	A	A	A	A	A	A	B	A	A	A	I	A	B	A	B	B	A	B	B	B	B	A	A	B	B	B	A	B	B	B	A	B
2	74	XrPt401657	122.991	A	A	A	B	A	A	B	B	A	A	A	B	B	A	A	A	A	A	A	A	B	A	A	A	TKW2.3.R	A	B	A	B	B	A	B	B	B	B	A	A	B	B	B	A	B	B	B	A	B
2	75	XrPt400854	122.991	A	A	A	B	A	A	B	B	A	A	A	B	B	A	A	A	A	A	A	A	B	A	A	A	I	A	B	A	B	B	A	B	B	B	B	A	A	B	B	B	A	B	B	B	A	B
2	76	XrPt389322	123.204	A	A	A	B	A	A	B	B	A	A	A	B	B	A	A	A	A	A	A	A	B	A	A	A	I	A	B	A	B	B	A	B	B	B	B	A	A	B	B	-	A	B	B	B	A	B
2	77	XrPt401519	123.417	A	A	A	B	-	A	-	B	A	A	A	B	B	-	A	A	A	A	-	A	B	A	A	A	I	-	B	A	B	B	-	-	B	B	B	A	A	B	-	B	A	B	B	B	A	B
2	78	XrPt120224	123.417	A	A	A	B	-	A	B	B	A	A	A	B	B	-	A	A	A	A	A	A	B	A	A	A	I	A	B	A	B	B	A	-	B	B	B	A	A	B	B	B	A	B	B	B	-	B
2	79	XrPt508720	125.226	A	A	A	B	A	A	B	B	A	A	A	A	B	B	A	-	A	A	-	A	B	A	A	-	I	A	B	B	-	B	A	B	B	B	B	A	-	B	A	B	A	B	B	B	A	-
2	80	XrPt505534	125.492	A	A	A	B	A	-	B	B	A	A	A	A	B	A	A	A	A	A	-	A	B	A	A	-		A	B	B	B	B	A	B	B	B	B	A	A	B	A	B	A	B	B	-	A	A
2	81	XrPt400902	126.344	A	A	A	B	A	-	B	B	A	A	A	A	B	A	A	A	A	A	A	A	B	A	A	A		A	A	B	B	B	A	B	B	B	B	A	A	B	A	B	A	A	B	B	A	B
2	82	XrPt508500	129.803	A	A	A	B	B	A	B	B	B	B	A	B	B	A	B	A	A	A	A	A	B	B	A	A		A	A	B	B	B	A	B	B	B	B	A	A	B	A	B	A	A	B	B	A	B
2	83	XrPt401552	129.963	A	A	A	B	B	A	B	B	B	B	A	B	B	A	B	A	A	A	-	A	B	B	A	A		A	A	B	B	B	A	B	B	B	B	A	A	B	A	B	A	A	B	B	A	B
2	84	XrPt346672	129.963	A	A	A	B	B	A	B	B	B	B	A	B	B	A	B	A	A	A	-	A	B	B	A	A		A	A	B	B	B	A	B	B	B	B	A	A	B	A	B	A	A	B	B	A	B
2	85	XrPt346940	129.963	A	A	A	B	B	A	B	B	B	B	A	B	B	A	B	A	A	A	-	A	B	B	A	A		A	A	B	B	B	A	B	B	B	B	A	A	B	A	B	A	A	B	B	A	B
2	86	XrPt400997	133.582	A	A	A	B	A	A	B	B	A	A	-	A	B	A	A	A	A	A	A	A	B	A	A	A	I	A	A	B	-	B	A	-	B	-	B	A	A	B	A	B	A	-	B	B	A	B
2	87	XrPt402355	133.582	A	A	A	B	A	A	B	B	A	-	A	A	B	-	A	A	A	A	-	A	B	A	A	A	TKW2.4.R	A	A	B	B	-	A	-	B	-	B	A	A	B	A	-	A	B	B	B	A	B
2	88	XrPt399788	134.061	A	A	A	B	A	A	B	B	A	A	A	A	B	A	A	A	A	A	A	A	B	A	A	A	I	A	A	B	-	B	A	-	B	-	B	A	A	B	A	-	A	-	B	B	A	-
2	89	XrPt399895	135.977	A	A	A	B	A	A	B	B	A	A	A	A	B	B	A	A	A	A	A	A	B	A	A	B	I	A	A	B	B	B	A	B	B	B	B	A	A	B	A	B	A	B	B	B	A	B
2	90	XrPt506697	138.85	A	A	A	B	A	A	B	B	B	B	A	B	B	B	-	A	-	A	B	A	-	A	A	-		A	A	B	-	B	A	B	B	-	B	A	A	B	A	B	A	B	B	B	A	B
2	91	XrPt505891	139.063	A	A	A	B	A	A	B	B	B	B	A	B	B	B	B	A	A	-	B	A	B	A	-	-		A	A	B	B	B	A	B	B	B	B	A	A	B	A	B	A	B	B	B	A	B
2	92	XrPt402538	143.055	A	A	A	B	B	-	B	B	B	B	A	B	B	A	B	A	-	A	-	A	B	B	A	A		A	A	B	B	B	A	B	B	B	B	A	A	B	A	B	A	A	B	B	A	B
2	93	XrPt400338	144.811	A	A	-	B	B	B	B	B	B	-	A	B	B	A	B	-	A	A	-	A	B	B	A	-		A	A	B	B	B	A	B	B	B	-	A	A	B	A	B	A	-	B	-	A	-
2	94	XrPt411174	147.366	A	A	A	B	A	-	B	A	A	B	A	B	B	A	B	A	A	A	-	A	B	A	A	A		A	A	B	B	B	A	B	B	B	A	A	A	B	A	B	B	-	B	B	A	B
2	95	XrPt398489	147.366	A	A	A	B	A	A	B	A	A	B	A	B	B	A	B	A	A	A	-	A	B	A	A	A		A	A	B	B	B	A	B	B	B	A	A	A	B	A	B	B	B	B	B	A	B
2	96	XrPt506817	152.688	A	A	A	B	-	-	A	A	A	B	A	B	B	B	B	A	A	A	B	A	B	-	A	-		A	B	A	B	B	A	B	B	A	A	A	-	B	A	B	A	B	B	B	A	B
2	97	XrPt401684	159.074	A	A	A	B	A	A	A	A	A	B	A	B	B	A	B	A	A	A	-	A	B	A	A	A		A	A	A	B	B	A	B	A	A	A	A	-	B	A	A	B	B	-	B	A	B
2	98	XrPt402116	164.183	A	A	A	B	B	A	A	-	B	B	A	A	A	A	B	B	A	A	B	A	B	B	A	-		A	A	A	B	B	A	B	A	A	B	A	B	B	B	A	B	A	A	B	A	B
2	99	XrPt508099	186.269	B	A	A	B	A	B	A	-	B	A	B	B	B	-	-	A	A	B	-	B	A	A	A	B		A	A	B	B	A	A	A	B	A	B	A	B	B	B	-	B	A	-	B	A	B
2	100	XrPt390674	186.482	B	A	A	B	A	B	A	A	B	A	B	B	B	B	A	A	A	B	A	B	A	A	A	B		A	A	B	B	A	A	A	B	A	-	A	B	B	B	B	B	A	B	B	A	B
2	101	XrPt390554	186.482	B	A	A	B	A	-	A	A	B	A	B	B	B	B	A	A	A	B	A	B	A	A	A	B		A	A	B	B	A	A	A	B	A	B	A	B	B	B	B	B	A	B	B	A	B
2	102	XrPt390052	186.908	B	A	A	B	A	-	A	-	B	A	B	B	B	B	A	A	A	B	-	B	A	A	A	B		A	A	B	B	A	A	A	B	A	B	A	B	B	B	B	B	A	B	B	A	B
2	103	XrPt505702	186.908	B	A	A	B	A	B	A	A	B	A	B	B	B	B	A	A	A	B	A	B	A	A	A	B		A	A	B	B	A	A	A	B	A	B	A	B	B	B	B	B	A	B	B	A	B
2	104	XrPt400723	192.123	A	A	B	B	A	-	A	A	B	A	B	B	B	B	A	A	A	B	-	B	A	A	A	B		A	A	B	B	A	A	B	B	-	B	A	B	B	B	B	B	-	B	B	A	B
2	105	XrPt506168	194.465	A	A	B	-	A	-	A	A	B	A	B	B	B	B	B	-	A	B	B	B	A	A	A	B		A	A	B	B	A	A	-	B	A	A	A	B	-	-	-	B	B	B	B	A	B
2	106	XrPt389785	196.86	A	A	-	-	A	A	A	A	B	-	-	B	B	B	B	A	A	B	-	B	A	A	A	A		A	A	B	B	A	A	B	B	A	B	A	-	-	B	B	B	B	-	B	A	B
2	107	XrPt390281	197.073	A	A	B	B	A	-	A	A	-	A	B	B	B	B	B	A	A	B	B	B	A	A	A	B		A	A	B	B	A	A	B	-	A	B	A	B	B	B	B	B	B	B	B	A	B
2	108	XrPt506723	201.118	B	A	-	B	A	-	A	A	B	A	B	B	B	B	A	A	A	B	-	B	A	B	A	B		A	A	B	B	A	A	A	B	A	B	A	-	B	B	B	B	A	B	-	A	B
2	109	XrPt411255	202.076	B	A	A	B	A	-	A	A	B	A	B	B	B	B	A	A	A	B	-	B	A	B	A	B		A	A	B	B	A	A	-	B	A	B	A	B	B	B	-	B	A	B	B	A	B
2	110	XrPt505639	202.288	B	A	A	B	A	B	A	-	B	A	B	B	B	B	A	A	A	B	A	B	A	B	A	B		A	A	B	B	-	A	B	B	A	B	A	B	B	B	B	B	A	B	B	A	B
2	111	Xcmwg660L1100	205.056	B	A	A	B	-	B	A	A	B	A	-	B	B	B	A	-	A	B	A	B	-	-	A	B		A	B	A	B	B	-	-	B	A	B	A	B	A	B	B	B	A	B	-	A	B
2	112	Xbcd512L250	210.218	-	A	A	B	A	A	A	B	B	B	A	A	B	B	A	B	A	B	A	B	A	A	A	B		A	B	B	B	-	A	B	B	A	B	A	B	B	B	B	B	B	B	A	A	A
3	1	XrPt505909	0	B	A	A	A	A	A	A	A	B	A	B	A	A	A	B	A	B	A	A	B	B	B	A	B		B	B	A	A	B	A	B	B	-	A	B	B	B	B	-	A	A	B	B	A	B
3	2	XrPt399379	7.2	B	B	A	A	A	-	A	A	B	A	B	A	A	A	B	A	B	A	A	B	B	B	A	B		-	B	A	A	B	A	B	B	B	A	B	B	B	B	B	A	A	A	B	A	B
3	3	XrPt399503	8.7	B	B	A	A	A	B	A	A	B	A	B	A	A	A	B	A	B	A	A	B	B	B	A	B		-	B	A	A	B	A	-	B	B	-	B	B	B	B	B	A	A	A	B	A	B
3	4	XrPt349063	9.1	B	B	-	A	A	B	A	A	B	A	B	A	A	A	B	A	B	A	A	B	B	B	A	B		B	B	A	A	B	A	B	B	B	A	B	B	B	B	B	A	A	A	B	B	B
3	5	XrPt349351	9.6	B	B	-	A	A	-	A	A	B	A	B	A	A	A	B	A	B	A	A	B	B	B	A	B		B	B	A	A	B	A	B	B	B	A	B	B	B	B	B	A	A	A	B	B	B
3	6	XrPt345565	9.6	B	B	-	A	A	-	A	A	B	A	B	A	A	A	B	-	B	A	A	B	B	B	A	B		B	B	A	A	B	A	B	B	B	A	B	B	B	B	B	A	A	A	B	B	B
3	7	XrPt347831	9.6	B	B	B	A	A	A	A	A	B	A	B	A	A	A	B	A	B	A	A	B	B	B	A	B		B	B	A	A	B	A	B	B	B	A	B	B	B	B	B	A	A	A	B	B	B
3	8	XrPt344792	9.6	B	B	-	A	A	A	A	A	B	A	B	A	A	A	B	A	B	A	A	B	B	B	A	B		B	B	A	A	B	A	B	B	B	A	B	B	B	B	B	A	A	A	B	B	B
3	9	XrPt349249	9.6	B	B	-	A	A	-	A	A	B	A	B	A	A	A	B	A	B	A	A	B	B	B	A	B		B	B	A	A	B	A	B	B	B	A	B	B	B	B	B	A	A	A	B	B	B
3	10	XrPt344800	9.6	B	B	-	A	A	-	A	A	B	A	B	-	A	A	B	A	B	A	A	B	B	B	A	B		-	B	A	A	B	A	B	B	B	A	B	B	B	B	B	A	A	A	B	B	B
3	11	XrPt507157	9.8	B	B	A	A	A	A	A	A	B	A	B	A	A	A	B	A	-	A	A	B	B	B	A	B		-	B	A	A	B	A	-	B	-	A	B	B	-	B	B	A	A	A	B	A	B
3	12	xapr3.17	10.2	A	B	-	A	A	A	A	A	B	A	B	B	A	A	B	A	B	A	A	B	B	B	A	B		B	B	B	A	B	A	B	B	B	A	B	B	B	B	B	B	A	A	B	A	B
3	13	XrPt400863	14.2	A	B	A	A	A	A	A	A	B	A	B	A	A	A	B	A	-	A	A	B	B	B	A	B		B	B	A	A	A	A	B	B	B	A	B	B	B	B	B	B	A	A	B	A	B
3	14	XrPt400741	16	A	B	A	A	B	-	-	A	B	A	-	A	A	A	B	A	B	-	A	A	A	A	A	B		B	B	A	B	-	-	B	B	B	A	A	B	B	B	B	B	A	A	B	B	B
3	15	XrPt506634	19	A	B	A	A	B	A	A	A	B	A	B	A	A	A	-	B	B	A	A	A	A	A	A	B		B	B	A	-	A	B	-	A	-	A	A	B	B	B	-	-	A	A	B	B	B
3	16	XrPt400450	20.3	A	B	B	A	B	-	A	A	B	A	B	A	A	A	-	B	B	A	A	-	-	A	A	B		B	B	-	B	A	B	B	B	B	A	-	B	B	B	B	B	A	A	B	-	B
3	17	XrPt400550	20.3	A	B	-	A	B	-	A	A	B	A	B	A	A	A	B	B	B	A	A	A	-	A	A	B		B	B	A	B	A	B	B	B	B	A	A	B	B	B	B	B	A	A	B	B	B
3	18	XrPt506033	21.5	A	B	B	A	B	A	B	A	-	A	B	A	A	A	B	B	B	A	B	A	A	A	A	A		B	B	A	B	A	B	B	-	-	A	A	B	B	B	B	B	A	A	A	-	B
3	19	XrPt505978	25	A	B	B	A	B	A	B	A	B	A	B	A	A	A	B	B	B	A	B	A	A	A	A	A		B	B	A	B	A	B	B	-	-	A	A	B	B	B	-	B	A	A	A	B	B
3	20	XrPt401697	25	A	B	B	A	B	A	B	A	-	A	B	A	A	A	B	B	B	A	B	-	A	A	A	A		B	B	A	B	A	B	-	-	-	A	A	-	B	B	-	B	A	A	A	-	B
3	21	XrPt402572	25	A	B	B	A	B	A	B	A	-	A	B	A	A	A	B	B	B	A	B	A	A	A	A	A		B	B	A	B	A	B	B	-	-	A	A	-	B	B	B	B	A	A	A	-	B
3	22	XrPt389593	25	A	B	B	A	B	-	B	A	-	A	B	A	A	A	B	B	B	A	B	A	A	A	A	A		B	B	A	B	A	B	B	-	-	A	A	-	B	B	-	B	A	A	A	-	B
3	23	XrPt401370	25	A	A	A	A	A	B	B	A	-	A	B	A	A	A	B	-	A	A	B	A	A	A	A	A		B	B	A	B	A	B	B	B	B	A	A	B	-	B	B	B	A	-	A	-	B
3	24	XrPt508674	27.1	A	A	-	A	A	B	B	A	B	A	B	A	A	A	B	B	A	A	B	A	A	A	A	A		B	B	A	B	A	B	B	B	B	A	A	B	B	B	B	B	-	A	A	A	B
3	25	XrPt401138	27.3	A	A	B	A	A	-	B	A	B	A	B	A	-	A	B	B	A	A	B	A	A	A	A	A		B	B	A	B	A	B	A	B	B	A	A	B	B	B	B	B	B	A	A	-	B
3	26	XrPt401296	27.7	A	A	B	A	A	B	B	A	B	A	B	A	A	A	A	B	A	A	B	A	A	A	A	A		B	B	A	B	A	B	A	B	B	A	A	B	B	B	B	B	B	A	A	B	B
3	27	XrPt506218	28.8	A	A	B	A	A	B	B	A	B	A	B	A	A	A	A	-	A	A	B	A	A	-	A	A		B	B	A	B	A	-	A	B	B	A	A	B	-	-	B	B	A	A	A	A	-
3	28	XrPt506598	28.8	A	-	B	A	A	B	B	A	B	A	B	A	A	A	A	-	A	A	B	A	A	A	A	-		B	B	A	B	A	B	A	B	B	A	A	B	B	B	B	B	A	A	A	-	-
3	29	xapr3.12	29.7	A	A	B	A	A	B	B	A	B	A	B	A	A	A	A	A	A	A	B	A	A	A	A	A		B	B	A	B	A	B	A	B	B	B	A	B	B	B	B	B	A	A	A	A	B
3	30	XrPt505544	31.4	A	B	B	A	B	B	B	A	B	A	B	A	A	A	A	B	A	A	B	A	A	A	A	-		B	B	A	B	A	B	A	B	B	A	A	B	B	B	B	B	B	A	A	B	B
3	31	XrPt507739	33.5	A	B	B	A	-	B	B	A	B	A	B	A	A	A	A	B	A	A	B	A	A	A	A	A		B	B	A	B	A	B	-	B	B	A	A	B	B	B	B	B	B	A	A	B	B
3	32	XrPt505325	33.7	A	-	B	A	A	-	B	A	B	A	B	A	A	A	A	B	A	A	B	A	A	A	A	A		B	B	A	B	A	B	-	B	B	A	A	B	B	B	B	-	-	A	A	B	B
3	33	XrPt399980	33.9	A	A	-	A	A	B	B	A	B	A	B	A	A	A	A	A	A	A	B	A	A	A	A	A		B	B	A	B	A	B	A	B	B	A	A	B	B	B	B	B	A	A	A	A	B
3	34	XrPt507345	35.2	-	B	A	A	B	-	B	-	B	-	-	A	-	A	A	-	-	A	B	A	A	A	B	A		B	B	B	B	A	B	A	B	B	B	B	B	B	B	B	B	-	-	A	B	A
3	35	XrPt349181	40.2	A	B	-	A	-	A	B	-	B	A	A	A	A	-	A	A	A	A	A	A	A	A	A	A	I	B	B	B	-	A	B	-	B	B	A	A	B	B	B	B	B	A	A	A	A	A
3	36	XrPt400826	40.2	A	B	-	A	A	-	B	A	B	A	A	A	A	A	A	A	A	A	A	A	A	A	A	A	I	B	B	B	B	A	B	A	B	B	A	A	B	B	B	B	B	A	A	A	A	A
3	37	XrPt507575	40.2	A	B	-	A	-	A	B	A	B	A	A	A	A	A	A	A	A	A	A	A	A	A	A	A	TKW3.2.R	B	B	B	B	A	B	A	B	B	A	A	B	B	B	B	B	A	A	A	A	A
3	38	XrPt390724	43.5	A	B	B	A	B	-	B	A	B	A	A	A	A	A	A	B	A	-	-	A	A	A	A	-	I	B	B	B	B	A	B	A	B	B	A	A	B	B	B	B	B	B	A	A	B	A
3	39	XrPt348182	43.5	A	B	B	A	B	-	B	A	B	A	A	A	A	A	A	B	A	A	-	A	A	A	A	-	I	B	B	B	B	A	B	A	B	B	A	A	B	B	B	B	B	B	A	A	B	A
3	40	XrPt507055	44.3	A	B	A	A	B	A	B	A	B	A	A	A	A	A	A	B	A	B	-	A	A	A	A	A		B	B	B	B	A	B	A	B	B	A	A	B	B	B	B	B	B	A	A	B	A
3	41	XrPt509148	44.3	A	B	A	A	B	A	B	A	B	A	A	A	A	A	A	B	A	B	-	A	A	A	A	-		B	B	B	B	A	B	A	B	B	A	A	B	B	B	B	B	B	A	A	B	A
3	42	XrPt509040	44.3	A	B	A	A	B	A	B	A	B	A	A	A	A	A	A	B	A	B	-	A	A	A	A	-		B	B	B	B	A	B	A	B	B	A	A	B	B	B	B	B	B	A	A	B	A
3	43	XrPt402489	44.3	A	B	A	A	-	A	B	A	B	A	A	A	A	A	A	-	A	B	-	A	A	A	A	-		B	B	B	B	A	B	A	B	B	A	A	B	B	B	B	B	B	A	A	B	A
3	44	XrPt410966	45.3	A	B	A	A	B	A	B	A	B	A	A	B	A	A	A	B	A	B	-	A	A	A	A	-		B	B	B	B	A	B	A	B	B	A	A	B	B	B	B	B	B	A	A	B	A
3	45	XrPt402407	45.3	-	B	A	A	B	A	B	A	B	A	A	B	A	A	A	B	A	B	-	A	A	A	A	-		B	B	B	B	A	B	A	B	B	A	A	B	B	B	B	B	B	A	A	B	A
3	46	XrPt411440	45.7	A	B	A	A	B	A	B	A	B	A	A	B	A	A	A	B	A	B	B	A	A	A	A	A		B	B	B	B	A	B	A	B	B	A	A	B	B	B	B	B	B	A	A	B	A
3	47	Xpsr598L206	45.7	A	B	A	A	B	A	A	A	B	A	A	B	A	A	A	B	A	-	B	A	A	A	A	A		B	B	B	B	A	B	A	B	B	A	A	B	B	B	B	B	B	A	B	B	A
3	48	XrPt505403	49.9	A	B	A	A	B	B	B	A	B	A	A	A	A	A	A	B	A	B	B	A	A	A	A	B		B	B	A	B	A	B	A	B	B	B	A	B	B	B	B	B	B	A	B	B	A
3	49	XrPt402217	57.4	A	-	A	-	B	-	B	A	B	A	A	A	A	A	A	B	A	B	B	A	A	A	A	-		-	B	A	B	A	B	A	B	B	B	A	B	-	B	-	B	B	A	B	-	A
3	50	XrPt509013	57.4	A	B	A	A	B	B	B	B	B	A	A	A	A	A	-	B	A	B	A	A	A	A	A	A		B	B	A	B	A	B	A	B	B	B	A	B	B	B	B	B	B	A	B	B	A
3	51	XrPt347125	57.4	A	B	A	A	B	B	B	B	B	A	A	A	A	A	A	B	A	B	A	A	A	A	A	A		B	B	A	B	A	B	A	B	B	B	A	B	B	B	B	B	B	A	B	B	A
3	52	XrPt347301	57.4	A	B	A	A	B	B	B	B	B	A	A	A	A	A	A	B	A	B	A	A	A	A	A	A		B	B	A	B	A	B	A	B	B	B	A	B	B	B	B	B	B	A	B	B	A
3	53	XrPt390500	58.8	A	B	A	A	B	-	B	B	B	A	A	A	A	A	A	B	A	B	A	A	A	A	A	A		A	B	A	B	A	B	A	-	B	B	A	-	B	B	B	B	B	A	A	A	A
3	54	XrPt401653	63.1	A	B	A	A	A	B	B	B	B	A	A	A	A	A	A	B	A	A	A	A	A	A	A	A		B	B	A	B	A	B	A	B	B	B	A	A	B	B	B	B	A	A	B	-	A
3	55	XrPt398694	64.9	A	B	A	A	-	B	B	B	B	A	A	A	A	A	A	B	A	A	A	A	A	-	A	A		B	B	A	B	A	B	-	B	-	B	A	A	B	B	-	B	A	A	B	-	A
3	56	XrPt507467	65.1	A	B	A	A	B	-	B	B	B	A	A	A	A	A	A	B	A	A	A	A	A	A	A	A		B	B	A	B	A	B	A	B	-	-	A	A	B	B	-	B	A	A	B	-	A
3	57	XrPt411243	65.1	A	B	A	A	-	A	B	A	B	A	A	B	A	A	A	B	A	A	A	A	A	A	A	A		B	B	A	B	A	B	A	A	B	B	A	B	B	B	A	B	A	A	B	A	A
3	58	XrPt507801	67.4	A	B	A	A	B	B	B	B	B	A	A	A	A	A	A	B	A	B	A	A	A	A	A	A		B	B	A	B	A	B	A	B	B	B	A	B	B	B	B	B	-	A	B	B	A
3	59	XrPt506455	67.4	A	B	A	A	B	B	B	B	B	A	A	A	A	A	A	B	A	B	A	A	A	A	A	A		B	B	A	B	A	B	A	B	B	B	A	B	B	B	B	B	B	A	B	B	A
3	60	XrPt508819	71.3	A	B	A	A	B	B	B	B	B	A	A	A	A	A	A	B	A	B	A	A	A	A	A	A		B	B	A	B	A	B	A	B	B	B	A	B	B	B	B	B	B	A	B	B	A
3	61	XrPt401359	71.3	A	B	A	A	B	-	B	A	B	A	A	A	B	A	A	B	A	A	A	A	A	A	A	A		B	B	A	B	A	B	A	B	B	B	A	A	-	B	B	B	B	A	B	B	A
3	62	XrPt401358	71.3	A	B	A	A	B	B	B	A	B	A	A	A	B	A	A	B	A	A	A	A	A	A	A	A		B	B	A	B	A	B	A	B	B	B	A	A	-	B	B	B	B	A	B	B	A
3	63	Xpsr131L350	74.7	A	B	A	A	B	-	B	A	-	-	A	A	B	-	A	B	A	A	A	A	A	A	A	A		B	-	A	-	A	B	A	B	B	B	-	A	A	B	-	B	B	A	B	-	A
3	64	XrPt506051	74.7	A	B	A	A	B	B	B	A	B	A	A	-	B	A	A	B	A	A	A	A	A	A	A	A		B	B	A	B	A	B	-	B	B	-	A	A	-	B	B	B	B	A	-	B	A
3	65	XrPt400480	74.7	A	B	A	A	B	B	B	A	B	A	A	A	B	A	A	B	A	A	A	A	A	A	A	A		B	B	A	B	A	B	A	B	B	B	A	A	A	B	B	B	B	A	B	B	A
3	66	XrPt390658	74.7	A	B	A	A	B	-	B	A	-	-	A	A	B	-	A	B	A	A	A	A	A	A	A	A		B	-	A	-	A	B	A	B	B	B	-	A	A	B	-	B	B	A	B	-	A
3	67	XrPt506905	74.7	A	B	B	A	B	B	B	A	B	A	A	A	A	A	A	B	A	A	A	A	A	A	A	A		B	B	B	B	A	B	A	A	B	B	A	A	-	B	A	B	B	A	B	B	A
3	68	XrPt509159	77.5	A	B	B	A	B	B	B	A	B	A	A	A	A	A	A	B	A	A	A	A	A	A	A	A		B	B	B	B	A	B	A	A	B	B	A	A	A	B	A	B	B	A	B	B	A
3	69	XrPt399830	77.7	A	B	-	A	A	-	A	A	B	A	A	A	A	A	A	B	A	A	A	A	A	A	A	A	I	B	B	B	B	A	B	A	A	B	B	A	A	A	B	A	B	A	A	A	B	A
3	70	XrPt399732	81	A	B	-	A	A	-	A	A	B	A	A	A	A	A	A	B	A	A	A	A	A	A	A	A	I	B	B	B	B	A	B	A	A	B	B	A	A	A	B	A	B	A	A	A	B	A
3	71	XrPt399627	81	A	B	-	A	A	-	A	A	-	A	A	A	A	A	A	B	A	A	-	A	A	-	A	A	I	B	B	B	B	A	B	A	A	B	B	A	A	-	B	A	B	A	A	A	B	A
3	72	XrPt508377	81	A	B	B	A	A	B	A	A	B	A	A	A	A	A	A	B	A	A	A	A	A	A	A	A	TKW3.4.R	B	B	B	B	A	B	A	A	B	B	A	A	A	B	A	B	B	A	B	B	A
3	73	XrPt508194	82.2	A	B	B	A	A	B	A	A	B	A	A	A	A	A	A	B	A	A	A	A	A	A	A	A	I	B	B	B	B	A	B	A	A	B	B	A	A	A	B	A	B	B	A	B	B	A
3	74	XrPt506967	82.2	A	B	B	A	A	B	A	A	B	A	A	A	A	A	A	B	A	A	A	A	A	A	A	A	I	B	B	B	B	A	B	A	A	B	B	A	A	A	B	A	B	B	A	B	B	A
3	75	XrPt505832	82.2	A	B	A	A	A	-	A	A	B	A	A	A	A	A	A	B	A	A	A	A	A	A	A	A	I	B	B	B	B	A	B	A	A	B	B	A	A	A	B	A	B	B	A	B	B	A
3	76	XrPt399424	82.7	A	A	A	A	A	B	A	A	B	A	A	A	B	A	A	B	A	A	B	A	-	A	A	B		-	B	B	B	A	B	A	A	B	A	A	B	A	B	-	B	-	B	A	B	A
3	77	XrPt401390	85.2	A	A	A	A	A	-	A	A	B	A	A	A	B	A	A	B	A	A	B	A	B	A	A	B		B	B	B	B	A	B	A	A	B	A	A	B	A	B	A	B	B	B	A	B	A
3	78	XrPt508865	85.2	A	-	A	A	A	B	A	A	-	A	A	A	B	-	A	B	A	A	B	-	B	A	A	B		B	-	B	B	A	B	A	A	B	A	A	B	A	B	A	B	B	B	A	B	A
3	79	XrPt505879	85.2	A	A	B	A	A	B	A	A	B	A	A	A	B	A	A	-	B	A	B	B	B	A	A	B		B	A	B	B	A	B	B	B	B	B	A	B	A	B	B	B	B	B	A	B	A
3	80	XrPt399390	87.9	A	B	-	-	B	B	A	A	B	A	A	A	B	A	A	-	A	A	B	A	B	A	A	B		-	A	B	B	A	B	A	B	B	B	A	-	A	B	B	-	B	B	A	B	A
3	81	XrPt402046	90.8	A	B	-	A	B	-	A	A	B	A	A	A	B	A	A	B	A	A	B	A	B	A	A	B		B	A	B	B	A	B	A	B	B	B	-	B	A	B	B	B	B	B	A	B	A
3	82	XrPt506058	90.8	A	B	-	A	B	B	A	A	B	A	A	A	B	A	A	B	A	A	B	A	B	A	A	-		B	A	B	B	A	B	A	B	B	B	A	B	A	B	B	B	B	B	A	B	A
3	83	XrPt508424	90.8	A	B	-	A	B	B	A	A	B	A	A	A	B	A	A	B	A	A	B	A	B	A	A	B		B	A	B	B	A	B	A	B	B	B	A	B	A	B	B	B	B	B	A	B	A
3	84	XrPt347323	91.3	A	B	A	-	B	B	A	A	B	A	A	A	B	A	A	B	A	A	B	A	B	B	A	B		-	A	B	B	A	B	A	B	B	B	A	B	A	B	B	B	B	B	A	-	A
3	85	XrPt508426	91.5	A	A	B	A	A	B	A	A	B	A	A	A	B	A	A	B	B	A	B	B	B	A	A	B		B	A	B	B	A	B	B	B	B	B	A	B	A	B	B	B	B	B	A	B	A
3	86	XrPt509035	91.5	A	A	B	A	-	B	A	A	B	A	A	A	B	A	A	B	B	A	B	B	B	A	A	B		B	A	B	B	A	B	B	B	B	B	A	B	A	B	B	B	B	B	A	B	A
3	87	Xpsr754L218	93.9	A	A	B	A	-	B	A	A	B	A	A	A	B	A	A	B	B	A	B	A	B	A	A	B		B	A	B	B	A	B	B	B	B	B	A	B	A	B	B	B	B	B	A	B	A
3	88	XrPt66766	97.4	A	A	B	A	A	B	A	A	B	A	A	A	B	A	A	A	B	A	B	B	B	B	A	B		B	A	B	B	A	B	B	B	B	B	A	B	B	B	B	A	B	B	A	B	A
3	89	XrPt398786	100.5	A	A	A	A	A	-	A	A	B	A	B	A	B	A	A	A	B	A	B	B	B	A	A	-		B	A	B	A	A	B	B	B	B	B	A	B	B	B	B	A	B	B	A	B	A
3	90	XrPt402626	103.6	A	B	A	A	B	-	A	A	B	A	B	A	A	A	A	A	B	A	B	B	B	A	A	-		B	A	B	A	A	B	-	B	B	B	A	-	B	B	B	A	B	B	B	B	A
3	91	XrPt399311	103.6	A	B	A	A	B	A	A	A	B	A	B	A	A	A	A	A	B	A	B	B	B	A	A	A		B	A	B	A	A	B	-	B	B	B	A	B	-	B	B	A	B	B	B	-	A
3	92	XrPt389708	104.7	A	A	A	A	A	A	A	A	B	A	B	A	B	A	A	A	B	A	B	B	B	A	A	-		B	A	B	A	A	B	B	B	B	B	A	B	B	B	B	A	B	B	B	B	A
3	93	XrPt505593	105.5	-	B	-	A	-	A	A	A	B	-	B	A	B	A	A	A	B	A	B	B	B	A	A	-		-	-	B	A	A	B	-	-	B	B	A	-	B	B	A	A	B	B	A	B	A
3	94	XrPt400319	107.5	A	B	A	A	B	-	A	B	B	A	B	A	B	A	A	A	B	A	B	B	B	A	A	B		B	A	B	A	A	B	B	A	B	B	A	B	B	B	A	A	B	B	A	B	A
3	95	XrPt505215	107.5	A	B	A	A	B	A	A	B	B	A	B	A	B	A	A	-	B	A	B	-	B	A	A	B		B	A	B	A	A	B	B	A	B	B	A	B	B	B	A	A	B	B	A	B	A
3	96	XrPt401113	108.7	A	B	-	A	B	A	A	B	B	A	B	A	B	A	A	A	B	A	B	B	B	A	A	B		B	A	B	A	A	B	B	A	B	B	A	B	B	B	A	A	B	B	A	B	A
3	97	XrPt507717	109	A	B	-	A	B	A	A	B	B	-	B	A	B	A	A	A	B	A	B	B	B	A	A	B		B	A	B	A	A	B	B	A	B	B	A	B	B	B	A	A	B	B	A	B	A
3	98	XrPt410912	109.4	A	B	-	A	B	A	A	B	B	A	B	A	B	A	A	-	B	A	-	B	B	A	A	B		B	A	B	A	A	B	-	A	B	B	A	-	B	B	A	A	B	B	A	B	A
3	99	XrPt116220	109.4	A	A	A	A	A	A	A	B	B	A	B	A	B	A	A	A	B	A	A	B	B	A	A	A		A	A	B	A	A	B	B	A	B	B	A	A	B	B	A	B	B	B	A	B	A
3	100	XrPt507052	111	A	A	A	A	A	A	A	B	B	A	B	A	B	A	A	A	B	A	A	B	B	A	A	A		A	A	B	A	A	B	B	A	B	B	A	A	B	B	A	B	B	B	A	B	A
3	101	XrPt506489	111	A	A	A	-	-	A	A	B	B	A	A	A	B	A	A	A	B	A	A	B	B	A	A	B		-	A	B	A	A	-	B	A	B	B	-	A	B	-	-	B	B	-	A	B	A
3	102	XrPt398525	112.3	A	A	-	A	A	B	A	B	B	A	B	A	B	A	A	-	B	A	A	B	B	B	A	B		-	A	B	A	A	B	B	A	B	B	A	-	B	B	A	B	B	B	A	B	A
3	103	XrPt410776	113.5	A	A	B	A	A	-	A	B	B	A	B	A	B	A	A	-	B	A	B	B	B	-	A	B		B	A	B	A	A	B	B	A	B	B	-	B	B	B	A	B	B	B	A	B	A
3	104	XrPt390684	114	-	A	-	A	A	A	-	B	B	A	B	A	B	A	A	-	B	A	B	B	B	A	A	B		B	-	B	A	A	B	B	A	B	B	-	B	B	B	A	B	B	B	A	B	A
3	105	XrPt507473	114.2	A	A	A	A	A	-	A	B	B	A	B	A	B	A	A	A	B	A	A	B	B	A	A	B		-	A	B	A	A	B	A	A	B	B	A	A	B	B	A	B	A	B	A	B	A
3	106	XrPt398502	116.6	A	B	A	A	B	B	A	B	B	A	B	A	B	A	A	A	B	A	A	B	B	B	A	B		A	A	B	A	A	B	A	A	B	B	A	A	B	B	A	B	-	B	A	B	A
3	107	XrPt401081	118.1	A	B	A	A	B	-	A	B	B	A	B	A	B	A	A	A	B	A	-	B	B	B	A	B		-	A	B	A	A	B	-	A	B	B	A	A	B	B	A	B	A	B	A	B	A
3	108	XrPt509008	118.1	A	B	A	A	B	A	A	B	B	A	B	A	B	A	A	A	B	A	A	A	B	B	A	B		A	A	B	A	A	-	B	A	B	-	A	A	B	B	A	B	A	B	A	B	A
3	109	XrPt389921	118.8	A	B	A	A	B	-	A	B	B	A	B	A	B	A	A	A	B	A	A	A	B	B	A	B		A	A	B	A	A	B	B	A	B	B	A	A	B	B	A	B	A	B	A	B	A
3	110	XrPt506874	118.8	A	B	-	A	B	B	A	B	B	A	B	A	B	B	A	A	A	A	B	A	B	B	A	B		B	A	B	A	A	B	B	B	B	B	A	-	B	B	B	A	A	-	A	A	A
3	111	XrPt505278	123.1	A	B	B	A	B	B	A	B	B	A	B	A	B	B	A	A	A	B	-	A	B	B	A	B		B	A	B	A	A	B	B	B	B	B	A	B	B	B	B	A	A	B	A	-	A
3	112	XrPt410986	123.1	A	-	B	-	B	B	A	-	B	A	B	-	B	B	A	A	A	B	B	-	B	B	A	B		B	A	-	A	A	B	B	-	B	B	A	B	B	-	B	A	A	B	A	-	A
3	113	XrPt509281	123.6	A	B	-	A	B	B	-	B	B	A	B	A	B	B	A	A	A	A	B	A	B	B	A	B		B	A	B	A	A	B	B	B	B	B	A	B	B	B	B	-	A	B	A	-	A
3	114	XrPt389922	123.8	A	B	-	A	B	B	A	B	B	A	B	A	B	A	A	A	A	B	B	A	B	B	A	B		B	A	B	A	A	B	B	B	B	B	A	B	B	B	B	B	A	B	A	B	A
3	115	XrPt507246	125.5	A	B	-	A	B	B	A	B	B	A	B	A	B	A	-	A	A	B	B	A	B	B	A	B		B	A	B	A	A	B	B	B	B	B	A	B	B	B	B	B	A	B	A	B	A
3	116	XrPt401576	132	-	A	A	-	A	B	B	A	B	B	B	A	B	B	A	A	A	A	A	-	B	A	A	B		-	B	B	A	B	B	B	B	B	B	B	B	B	B	B	-	-	-	A	B	B
3	117	XrPt347172	132	B	A	A	A	-	B	B	A	B	A	B	A	B	B	A	A	A	A	A	A	B	A	A	B		A	B	B	A	B	B	B	B	B	B	B	B	B	B	B	A	B	B	A	B	B
3	118	XrPt505821	135.3	B	B	A	A	B	B	B	-	B	A	B	A	B	B	A	A	A	A	A	A	-	B	-	B		A	B	B	A	B	B	B	B	B	B	B	B	B	B	B	A	B	-	A	B	B
3	119	XrPt389607	136.4	B	B	A	A	B	B	B	A	B	-	B	A	B	B	A	A	A	A	A	A	B	B	A	B		A	B	B	A	B	B	B	B	B	B	B	B	B	B	B	A	B	B	A	B	B
3	120	XrPt400585	136.4	B	B	A	A	B	B	B	A	B	A	B	A	B	B	A	A	A	A	A	A	B	B	A	B		A	B	B	A	B	B	B	B	B	B	B	B	B	B	B	A	B	-	A	B	B
3	121	XrPt389511	136.4	B	B	A	A	B	B	B	A	B	A	B	A	B	B	A	A	A	A	A	A	B	B	A	B		A	B	B	A	B	B	B	B	B	B	B	B	B	B	B	A	B	B	A	B	B
3	122	XrPt506653	136.4	B	B	A	A	B	B	B	A	B	A	B	A	B	B	A	A	A	A	A	A	B	B	A	B		A	B	B	A	B	B	B	B	B	B	B	B	B	B	B	A	B	B	A	B	B
3	123	XrPt506962	136.4	B	B	A	A	B	B	B	A	B	A	B	A	B	B	A	A	A	A	A	A	B	B	A	B		A	B	B	A	B	B	B	B	B	B	B	B	B	B	B	A	B	B	A	B	B
3	124	XrPt506189	136.4	B	B	A	A	B	B	B	A	B	A	B	A	B	B	A	A	A	A	A	A	B	B	A	B		A	B	B	A	B	B	B	B	B	B	B	B	B	B	B	A	B	B	A	B	B
3	125	XrPt411384	136.4	B	B	A	A	B	B	B	A	B	A	B	A	B	B	A	A	A	A	A	A	B	B	A	B		A	B	B	A	B	B	B	B	B	B	B	B	B	B	B	A	B	B	A	B	B
3	126	XrPt509292	136.4	B	B	A	A	B	B	B	A	B	A	B	A	B	B	A	A	A	A	A	A	B	B	A	B		A	B	B	A	B	B	B	B	B	B	B	B	B	B	B	A	B	B	A	B	B
3	127	XrPt390680	136.4	B	B	A	A	B	B	B	A	B	A	-	A	B	B	A	A	A	A	A	-	B	B	A	B		A	B	B	A	B	B	B	-	B	B	B	B	B	B	B	A	B	B	A	B	B
3	128	XrPt507627	136.4	B	B	A	A	B	B	B	A	B	A	B	A	B	B	A	-	A	A	A	-	B	B	A	B		A	B	B	A	B	B	B	B	B	B	B	B	B	B	B	A	B	B	A	B	B
3	129	XrPt389745	136.4	B	A	A	A	A	-	B	B	-	A	B	A	-	A	A	A	A	A	A	A	B	A	A	-		A	A	B	A	B	B	B	A	B	B	B	-	B	B	A	A	B	B	A	B	-
3	130	XrPt389384	136.4	-	A	A	A	A	B	B	B	B	A	B	A	B	A	A	A	A	A	A	A	B	A	A	B		A	A	B	A	B	B	B	A	B	B	B	B	B	B	A	A	B	B	A	B	B
3	131	XrPt508012	136.4	B	A	A	A	A	B	B	B	B	-	B	A	B	A	A	A	A	A	A	A	B	A	A	B		A	A	B	A	B	B	B	A	B	B	B	B	B	B	A	A	B	B	A	B	B
3	132	XrPt505214	139.1	B	A	A	A	A	B	B	B	B	A	A	A	B	A	A	A	A	A	A	A	B	A	A	B		A	A	B	A	A	B	B	A	B	B	A	B	B	B	A	A	B	B	A	B	B
3	133	XrPt505592	140.1	B	B	A	A	B	B	B	A	B	A	B	-	B	B	A	A	A	A	A	A	B	B	A	B		A	B	B	A	-	B	B	B	B	A	-	B	B	B	B	A	B	B	A	B	B
3	134	XrPt505591	144.6	B	B	A	A	B	-	B	A	B	A	B	A	B	B	A	A	A	-	A	A	B	B	A	B		A	B	B	A	B	B	B	B	B	B	B	B	B	B	B	A	B	B	A	B	B
3	135	XrPt389313	144.6	B	B	A	A	B	-	B	A	B	A	B	A	B	B	A	A	A	-	A	A	B	B	A	B		A	B	B	A	B	B	B	B	B	B	B	B	B	B	B	A	B	B	A	B	B
3	136	XrPt411178	145	B	A	A	A	A	-	B	B	B	A	A	B	B	A	A	A	A	B	A	-	B	A	A	B		A	A	-	A	A	B	B	A	B	B	-	B	B	B	A	A	B	B	B	-	B
3	137	XrPt410793	145	B	A	A	A	A	-	B	B	-	A	A	B	B	A	A	A	A	B	A	A	B	A	A	B		A	A	B	A	A	B	-	A	B	B	A	-	B	B	A	A	B	B	B	B	B
3	138	XrPt410933	150.9	B	A	A	A	A	-	B	-	B	-	A	B	B	A	A	A	A	-	A	A	B	A	B	B		A	A	A	A	A	B	B	B	-	B	B	B	A	B	B	B	B	B	B	B	B
3	139	XrPt389628	154.6	B	A	A	A	B	-	B	B	B	B	A	B	B	A	A	A	A	B	A	A	B	B	B	A		A	A	A	A	A	B	B	B	B	-	B	B	A	B	B	B	B	B	B	B	B
3	140	XrPt509305	154.6	-	A	-	A	B	-	B	-	B	B	A	A	B	A	A	A	A	B	A	A	B	B	B	A		A	A	A	A	A	B	B	-	B	B	B	-	A	B	B	B	B	B	B	B	B
3	141	XrPt390268	155	B	A	A	A	B	B	B	B	B	B	A	B	B	A	A	A	A	B	A	A	B	B	B	-		A	A	A	A	A	B	B	B	B	B	B	B	A	B	B	B	B	B	B	B	B
3	142	XrPt400264	155.5	B	A	A	A	B	B	B	B	B	B	A	B	B	A	A	A	A	B	A	A	B	B	B	-		A	A	A	A	A	B	B	B	B	B	B	B	A	B	B	B	B	B	B	B	B
3	143	XrPt508091	155.5	B	A	A	A	B	B	B	B	B	B	A	B	B	A	A	A	A	B	A	A	B	B	B	-		A	A	A	A	A	B	B	B	B	B	B	B	A	B	B	A	B	B	B	B	B
3	144	XrPt411317	155.6	B	A	A	A	A	-	B	B	B	B	A	A	B	A	A	A	A	B	A	A	B	A	B	-		A	A	A	A	A	B	B	B	B	B	B	B	A	B	B	A	B	B	B	B	B
3	145	XrPt402303	156.2	B	A	A	A	B	B	B	B	B	B	A	A	B	A	A	A	A	B	A	A	B	B	B	B		A	A	A	A	A	B	B	B	B	B	B	B	A	B	B	A	B	B	B	B	B
3	146	XrPt402398	156.2	B	A	A	A	B	B	B	B	B	B	A	A	B	A	A	A	A	B	A	A	B	B	B	B		A	A	A	A	A	B	B	B	B	B	B	B	A	B	B	A	B	B	B	B	B
3	147	XrPt389403	156.6	B	-	A	A	B	-	-	B	B	B	A	A	B	A	A	A	A	B	A	A	B	B	B	A		A	A	A	A	A	B	B	B	B	B	B	B	A	B	B	A	B	B	B	B	B
3	148	XrPt506582	156.6	B	A	A	A	B	A	B	B	B	B	A	A	B	A	A	A	A	B	-	A	B	-	B	A		A	A	A	A	A	B	-	B	-	B	B	B	A	B	B	A	B	B	B	B	B
3	149	XrPt507271	156.6	B	A	A	A	B	-	B	B	B	B	A	A	B	A	A	A	A	B	A	A	B	B	B	A		A	A	A	A	A	B	B	B	B	B	B	B	A	B	B	A	B	B	B	B	B
3	150	XrPt505532	157.6	B	A	A	A	A	-	B	B	B	B	A	A	B	A	A	A	A	B	A	A	-	A	B	A		A	A	A	A	A	B	B	B	B	B	B	B	A	B	B	A	B	B	B	B	B
3	151	XrPt508706	159.7	B	A	A	-	A	B	B	B	B	B	-	A	B	A	B	B	-	B	A	B	B	A	B	A		A	A	A	A	-	B	B	B	B	B	B	B	A	B	B	A	B	B	B	B	B
3	152	XrPt411438	161.7	B	A	A	A	A	-	B	B	B	B	A	A	B	A	A	A	B	B	A	A	B	A	B	A		A	A	A	A	A	B	B	B	B	B	B	B	A	B	B	A	B	B	B	B	B
3	153	XrPt410786	163.7	B	A	A	A	A	A	B	B	B	B	A	A	B	A	A	A	B	B	A	A	B	A	B	A		A	A	A	A	A	B	B	B	B	-	B	B	-	B	-	-	B	B	B	B	A
3	154	XrPt390710	164.3	B	A	A	A	A	B	B	B	B	B	A	A	B	A	A	A	B	B	A	A	B	A	B	A		A	A	A	A	A	-	-	B	B	B	B	B	A	B	B	A	B	-	B	B	A
3	155	XrPt508618	164.5	B	A	A	A	A	B	B	B	B	B	A	A	B	A	A	A	B	B	A	A	B	A	B	A		A	A	A	A	A	B	B	B	B	B	B	B	A	B	B	A	B	B	B	B	-
3	156	XrPt507069	164.5	B	A	A	A	B	-	B	B	B	B	A	A	B	A	A	A	B	B	A	A	B	B	B	A		A	A	A	A	A	B	-	B	-	B	B	B	A	B	B	A	B	B	B	B	B
3	157	XrPt507914	165.1	B	A	A	A	B	B	B	B	B	B	A	A	B	A	A	-	B	-	A	-	B	B	B	A		A	A	A	A	A	B	B	B	B	B	B	-	A	B	B	A	B	B	B	B	-
3	158	XrPt506188	165.1	B	A	A	A	B	B	B	B	B	B	A	A	B	A	B	B	B	B	A	B	B	B	B	A		A	A	A	A	A	B	B	A	B	B	B	B	A	B	A	A	B	B	B	B	B
3	159	XrPt346784	165.1	B	A	A	A	B	B	B	B	B	B	A	A	B	A	B	B	B	B	A	B	B	B	B	A		A	A	A	A	A	B	B	A	B	B	B	B	A	B	A	A	B	B	B	B	B
3	160	XrPt399275	165.1	B	A	A	A	B	B	B	B	B	B	A	A	B	A	B	B	B	B	A	B	B	B	B	A		A	A	A	A	A	B	B	A	B	B	B	B	A	B	A	A	B	B	B	B	B
3	161	XrPt116405	165.1	B	A	A	A	B	B	B	B	B	B	A	A	B	A	B	B	B	B	A	B	B	B	B	A		A	A	A	A	A	B	B	A	-	-	B	B	A	B	A	A	B	B	B	B	B
3	162	XrPt401497	166.7	B	A	A	A	B	-	B	B	B	B	A	A	B	A	B	B	B	B	A	B	B	B	B	A		A	A	A	A	A	B	-	A	B	B	B	B	A	B	A	A	B	B	B	A	B
3	163	XrPt389413	167.3	B	A	A	A	B	-	B	B	B	B	A	A	B	A	A	B	B	B	A	A	B	B	B	A		A	A	A	A	A	B	B	B	B	B	B	B	A	B	B	A	B	B	B	B	B
3	164	XrPt411434	167.3	B	A	A	A	B	-	B	B	B	B	A	A	B	A	A	B	B	B	A	A	B	B	B	A		A	A	A	A	A	B	B	B	B	B	B	B	A	B	B	A	B	B	B	B	B
3	165	XrPt508860	168.5	B	A	A	A	B	-	B	B	B	B	A	A	B	A	B	B	B	B	A	B	B	B	B	A		A	A	A	A	A	B	B	B	B	B	B	B	A	B	B	A	B	B	B	A	B
3	166	XrPt505696	169.5	B	A	A	A	A	B	B	B	B	B	A	A	B	A	B	B	B	B	A	B	B	A	B	A		A	A	A	A	A	B	B	B	B	B	B	B	A	B	B	-	B	B	B	-	B
3	167	XrPt505542	180	B	A	A	A	A	-	B	B	B	B	A	A	B	A	A	-	-	B	A	-	B	A	B	-		A	A	A	A	A	B	B	B	B	B	B	B	A	B	B	A	B	B	-	B	B
3	168	XrPt66584	181.2	B	A	A	A	B	A	B	B	B	B	A	B	B	A	A	A	A	B	A	A	B	-	B	A		A	A	A	A	A	B	-	B	-	B	B	B	A	B	A	B	B	B	B	B	B
3	169	XrPt66656	183.6	B	A	A	A	B	A	B	B	B	B	A	B	B	A	A	A	A	B	A	A	B	-	B	A		A	A	A	A	A	B	-	B	-	B	B	B	A	B	-	B	B	B	B	B	B
3	170	XrPt390276	183.6	B	A	A	A	B	-	B	B	B	B	A	A	B	A	A	A	A	B	A	A	B	B	B	A		A	A	A	A	A	B	B	B	B	B	B	B	A	B	B	B	B	B	B	B	B
3	171	XrPt401562	183.6	B	A	A	A	B	-	B	B	B	B	A	A	B	A	A	A	A	B	A	A	-	B	B	A		A	A	A	A	A	B	B	B	B	-	B	B	A	B	B	B	B	B	B	B	B
3	172	XrPt507988	183.6	B	A	A	A	B	-	B	B	B	B	A	A	B	A	A	A	A	B	A	A	B	B	B	A		A	A	A	A	A	B	B	B	B	B	B	B	A	B	B	B	B	B	B	B	B
3	173	XrPt505256	183.8	B	A	A	-	A	A	B	B	B	B	A	A	B	A	A	A	A	B	A	A	B	A	B	A		-	A	A	A	A	B	-	B	-	B	B	B	A	B	B	B	B	B	B	B	-
3	174	XrPt509384	184.2	B	-	A	A	A	-	B	B	B	B	A	-	B	A	A	A	A	-	A	A	B	A	B	A		A	A	A	A	A	B	-	B	-	B	B	B	A	B	-	B	B	B	B	-	B
3	175	XrPt348395	184.2	B	A	A	A	A	-	B	B	B	B	A	A	B	A	A	A	A	B	A	A	B	A	B	A		A	A	A	A	A	B	B	B	B	B	B	B	A	B	B	B	B	B	B	B	B
3	176	XrPt390429	184.2	B	A	A	A	A	A	B	-	B	B	A	A	-	A	A	A	A	B	A	A	B	A	B	A		A	A	A	B	A	B	-	B	B	B	B	B	A	B	A	-	B	B	B	B	B
3	177	XrPt505723	184.9	B	A	A	A	A	A	B	B	B	B	A	A	B	A	-	A	A	B	A	A	B	A	B	A		A	A	A	A	A	B	-	B	-	B	B	B	A	B	B	B	B	B	B	B	B
3	178	XrPt507316	185.5	B	A	A	A	A	B	B	B	B	B	A	B	B	A	A	A	A	B	A	-	B	A	B	-		A	A	A	A	A	B	B	B	B	B	B	B	A	B	B	B	B	B	B	B	B
3	179	XrPt509237	187.2	B	A	A	A	A	B	B	B	B	B	A	B	B	A	A	A	A	B	A	A	B	A	B	-		A	A	A	A	A	B	B	B	B	B	B	B	A	B	B	B	B	B	B	B	B
3	180	XrPt410900	187.3	B	A	A	A	-	B	B	B	B	B	A	-	B	A	A	-	A	B	A	A	B	A	B	A		A	A	A	A	A	B	B	B	-	B	B	B	A	B	B	-	B	B	B	B	B
3	181	XrPt508407	187.8	A	B	-	A	A	A	A	A	B	A	B	A	A	A	B	-	B	A	A	B	B	B	A	B		B	B	A	A	B	A	B	B	B	A	B	B	B	B	B	B	A	A	B	B	B
3	182	XrPt400475	220.5	A	B	-	A	A	A	A	A	-	A	-	A	A	A	B	A	B	A	A	B	B	-	A	B		B	B	A	A	B	A	B	B	B	A	B	-	B	B	B	B	A	A	B	B	B
3	183	XrPt401352	220.5	B	A	B	A	A	A	A	A	A	A	B	A	A	A	B	A	-	A	A	B	B	A	A	B		B	B	A	A	B	A	B	B	B	A	B	B	B	B	B	A	A	B	B	A	B
3	184	XrPt506986	220.5	B	A	B	A	A	-	A	A	A	A	B	A	A	A	B	A	B	A	A	B	B	A	A	B		B	B	A	A	B	A	B	B	B	A	B	B	B	B	B	A	A	B	B	A	B
3	185	XrPt390694	224.6	B	A	B	A	A	A	A	B	A	B	B	A	A	A	B	A	B	A	A	A	B	A	A	B		B	B	A	B	B	A	B	B	B	A	B	B	B	B	B	A	A	A	B	A	B
3	186	XrPt398769	227.6	B	A	-	A	A	A	A	B	A	B	B	A	A	A	B	A	B	A	A	A	B	A	A	B		B	B	A	B	B	A	-	B	-	A	B	B	B	B	B	A	A	A	B	A	B
3	187	XrPt508643	227.6	B	A	-	A	A	B	A	B	A	B	B	A	A	A	-	-	B	A	-	A	B	A	A	B		B	B	A	B	B	A	-	B	B	A	B	B	B	B	B	A	-	A	B	A	B
3	188	XrPt389640	227.8	B	B	B	A	A	A	A	B	A	B	B	A	A	A	B	A	B	A	A	A	B	B	A	B		B	B	A	A	B	A	B	B	B	A	B	B	B	B	B	A	A	A	B	A	B
3	189	XrPt508572	231.8	B	B	B	A	A	A	A	B	A	B	B	A	A	A	B	A	B	A	A	A	B	B	A	B		B	B	A	A	B	A	B	B	B	A	B	B	B	B	B	A	A	A	B	A	B
3	190	XrPt507764	231.8	B	B	B	A	A	A	A	B	A	B	B	A	A	A	B	A	B	A	A	A	B	B	A	B		B	B	A	A	B	A	B	B	B	A	B	B	B	B	B	A	A	A	B	A	B
3	191	XrPt507207	231.8	B	B	B	A	A	A	A	B	A	B	B	A	A	A	B	A	B	A	A	A	B	B	A	B		B	B	A	A	B	A	B	B	B	A	B	B	B	B	B	A	A	A	B	A	B
3	192	XrPt505407	236.9	B	B	B	A	A	A	A	B	A	B	B	A	A	A	B	A	A	A	A	-	B	B	A	B		B	B	A	A	B	A	B	A	B	A	B	B	B	A	A	A	A	A	B	A	A
3	193	XrPt507709	237.4	B	B	B	A	A	-	A	B	A	B	B	A	A	A	B	A	A	A	A	A	B	B	A	B		B	B	A	B	B	A	B	B	B	A	B	B	B	-	B	A	A	A	B	A	A
3	194	XrPt509549	238.1	B	B	B	A	-	B	A	B	A	B	B	-	A	A	B	A	A	A	A	A	B	B	A	B		B	B	A	B	-	-	B	B	B	A	B	B	B	-	B	A	A	-	B	A	-
4	1	XrPt507008	0	A	-	A	B	A	-	B	A	B	A	A	B	B	A	B	B	A	A	A	A	A	A	B	A		A	B	A	A	A	A	B	A	B	A	A	A	A	B	A	B	A	A	A	B	B
4	2	XrPt346676	2.1	A	A	B	B	A	B	B	A	B	A	A	B	B	A	B	B	A	A	A	B	A	A	B	A		A	B	A	A	A	B	B	A	B	A	A	A	B	B	A	B	A	A	A	B	B
4	3	XrPt399714	4.9	A	A	A	B	A	B	B	A	B	A	A	B	B	B	B	B	A	A	A	B	A	A	A	A		A	B	A	A	A	B	B	A	B	A	A	A	B	B	A	B	A	A	A	B	B
4	4	XrPt346745	4.9	A	A	A	-	A	B	B	A	B	A	A	B	B	B	B	B	A	A	A	B	A	A	A	A		A	B	A	A	A	B	B	A	B	A	A	A	B	B	A	B	A	A	A	B	B
4	5	XrPt402293	11	B	B	A	B	A	B	A	A	A	A	A	B	B	B	B	B	A	A	A	B	A	A	A	-		A	B	A	A	A	A	B	A	-	B	A	A	A	B	A	B	A	B	A	B	A
4	6	XrPt400877	11	B	B	A	B	A	B	A	A	-	A	A	B	B	B	B	B	A	A	A	B	A	A	A	-		A	B	A	A	A	A	B	A	B	B	A	A	A	B	A	B	A	B	A	B	A
4	7	XrPt390565	11	B	B	A	B	A	-	A	A	A	A	A	B	B	B	B	B	A	A	A	B	A	A	A	A		A	B	A	A	A	A	B	A	B	B	A	A	A	B	A	B	A	B	A	B	A
4	8	XrPt506446	12.1	B	A	A	B	A	-	A	A	A	A	A	B	B	B	B	B	A	A	A	B	A	A	A	A		A	B	A	A	A	A	B	A	A	A	A	A	A	B	A	B	A	B	A	B	A
4	9	Xscm066	16.4	B	-	A	-	-	A	A	-	-	-	-	B	-	-	B	-	A	A	-	B	-	-	-	-		-	B	B	A	-	-	-	-	A	A	-	-	-	-	A	A	-	-	-	-	B
4	10	XrPt389327	18.2	B	B	A	B	A	A	A	A	A	A	A	B	B	B	B	B	-	-	A	B	A	A	-	A		A	B	B	-	A	A	B	A	A	A	A	A	-	B	A	-	A	B	A	-	A
4	11	XrPt411344	18.4	B	B	A	B	A	A	A	A	A	A	A	B	B	B	B	B	A	A	A	B	A	A	A	A		A	B	B	A	A	A	B	A	A	A	A	A	B	B	A	A	A	B	A	B	A
4	12	XrPt401928	18.4	B	B	A	B	A	-	A	A	A	A	A	B	B	B	B	B	A	A	A	B	A	A	A	A		A	B	B	A	A	A	B	A	A	A	A	A	B	B	A	A	A	B	A	B	A
4	13	XrPt401743	20.9	B	A	A	B	A	-	A	A	A	A	A	B	B	B	-	B	A	A	A	B	A	A	A	A		A	B	A	A	-	A	B	A	-	B	A	A	B	B	-	B	-	B	A	B	-
4	14	XrPt507847	20.9	B	A	A	B	A	B	A	A	A	A	A	B	B	B	B	B	A	A	A	B	A	A	A	A		A	B	A	A	A	A	B	A	B	B	A	A	B	B	A	B	A	B	A	B	A
4	15	XrPt507605	21.1	B	B	A	B	A	-	A	A	A	A	A	B	B	B	B	B	A	A	A	B	A	A	A	A		A	B	A	A	A	A	B	A	B	B	A	A	B	B	A	B	A	B	A	B	A
4	16	XrPt399809	24.6	B	B	A	B	A	B	A	A	A	A	A	B	B	B	B	B	A	A	A	B	A	A	A	A		A	B	A	A	A	A	B	A	B	A	A	A	A	B	A	B	A	A	A	B	B
4	17	XrPt399246	24.6	B	B	A	B	A	-	A	A	A	A	A	B	B	B	B	B	A	A	A	B	A	A	A	A		A	B	A	A	A	A	B	A	B	A	A	A	-	B	A	B	A	A	A	B	B
4	18	XrPt400488	24.6	B	B	A	B	A	B	A	A	A	A	A	B	-	B	B	B	A	A	A	B	A	A	A	A		A	B	A	A	A	A	B	A	B	A	A	A	A	-	A	B	A	A	A	-	B
4	19	XrPt390324	27.1	B	B	A	B	A	-	A	A	A	A	A	B	B	B	B	B	A	A	A	B	A	A	A	A		A	B	A	A	A	A	B	A	B	B	A	A	A	B	A	B	A	B	A	B	A
4	20	XrPt399947	29.6	B	B	A	B	A	A	A	A	A	A	A	B	B	B	B	B	A	A	-	B	A	A	A	A		A	B	-	A	A	A	A	A	A	A	A	A	-	-	A	-	A	B	A	-	B
4	21	XrPt509517	31.2	A	-	A	B	A	-	A	A	A	-	A	B	B	B	A	-	A	A	A	-	A	A	A	A		A	-	B	A	A	A	A	A	A	A	A	A	-	A	A	A	A	B	A	-	A
4	22	XrPt506520	31.2	A	-	A	B	A	A	A	A	A	A	A	B	B	B	A	B	A	A	A	B	A	A	A	A		A	B	B	A	A	A	A	A	A	A	A	A	-	A	A	A	A	B	A	B	A
4	23	XrPt506661	31.8	A	B	A	B	A	A	A	A	A	A	A	B	B	B	-	B	A	A	A	B	A	-	A	A		A	-	B	A	A	A	A	A	A	A	A	A	B	A	A	A	A	B	A	B	A
4	24	XrPt506460	33.6	A	B	A	B	A	A	A	A	A	A	A	B	B	B	A	B	A	B	A	B	A	A	A	A		A	A	B	A	A	A	A	A	A	A	A	A	B	A	A	A	A	B	A	B	A
4	25	XrPt508916	33.6	A	B	A	B	A	-	A	A	A	A	A	B	B	B	A	B	A	B	A	B	A	A	A	A		A	A	B	A	A	A	A	A	A	A	A	A	-	A	A	A	A	B	A	B	A
4	26	XrPt507544	36.9	B	A	A	A	A	A	A	A	A	A	A	B	A	B	A	B	A	-	A	A	A	A	A	A		A	A	B	A	A	A	A	A	B	A	A	A	B	A	A	A	A	B	B	B	A
4	27	XrPt508446	39.3	B	A	A	B	A	-	-	A	A	A	A	B	A	B	A	B	A	B	A	A	B	A	A	A		A	A	B	A	A	A	A	A	B	A	A	A	B	A	A	A	A	B	B	B	A
4	28	XrPt389414	39.3	B	A	A	B	A	B	A	A	A	A	A	B	A	B	A	B	A	B	A	A	B	A	A	A		A	A	B	A	A	A	A	A	B	A	A	A	B	A	A	A	A	B	B	B	A
4	29	XrPt401000	39.9	B	B	A	B	A	A	A	A	A	A	A	B	A	B	A	B	A	B	A	A	B	A	A	A		A	A	B	A	A	A	A	A	B	A	A	A	B	A	A	A	A	B	B	B	A
4	30	XrPt398816	39.9	B	B	A	B	A	-	A	A	A	A	A	B	A	B	A	B	A	B	A	A	B	A	A	A		A	A	B	A	A	A	A	A	B	A	A	A	B	A	A	A	A	B	B	B	A
4	31	XrPt390686	39.9	B	B	A	-	A	A	-	A	A	A	A	B	A	B	A	B	A	B	A	A	B	A	-	A		A	A	B	A	A	A	-	A	B	A	A	A	B	A	A	A	A	B	B	B	A
4	32	XrPt509205	39.9	B	B	A	B	A	-	A	A	A	A	A	B	A	B	-	B	A	B	A	A	B	A	A	A		A	A	B	A	-	A	A	A	B	A	A	A	B	A	A	A	-	B	B	B	-
4	33	XrPt506737	39.9	B	B	A	B	A	-	A	A	A	A	A	B	A	B	A	B	A	B	A	A	B	A	A	A		A	A	B	A	A	A	A	A	B	A	A	A	B	A	A	A	A	B	B	B	A
4	34	XrPt399594	40.3	B	A	A	B	A	A	A	A	A	A	A	B	A	B	A	B	A	B	A	A	B	A	A	A		A	A	B	A	A	A	A	A	B	A	A	A	B	A	A	A	A	-	B	B	A
4	35	XrPt508351	40.3	B	A	A	-	A	A	A	A	-	A	A	B	A	B	A	B	-	B	A	A	B	A	A	A		A	A	B	A	A	A	A	A	B	A	A	A	B	A	A	A	A	B	B	B	A
4	36	XrPt507842	40.3	B	A	A	B	A	-	A	A	A	A	A	B	A	B	A	B	A	B	A	A	B	A	A	A		A	A	B	A	A	A	A	A	B	A	A	A	B	A	A	-	A	B	B	B	A
4	37	XrPt506314	40.3	B	A	A	B	A	-	A	A	A	A	A	B	A	B	A	B	A	B	A	A	B	A	A	A		A	A	B	A	A	A	A	A	B	A	A	A	B	A	A	A	A	B	B	B	A
4	38	XrPt506465	40.3	B	A	A	B	A	-	A	A	A	A	A	B	A	B	A	B	A	B	A	A	B	A	A	A		A	A	B	A	A	A	A	A	B	A	A	A	B	A	A	A	A	B	B	B	A
4	39	XrPt398853	40.7	B	-	A	B	A	B	A	-	A	A	A	-	-	-	A	-	A	B	A	-	B	A	A	A		A	A	B	A	A	A	A	A	B	A	A	A	B	A	A	A	A	B	B	B	A
4	40	XrPt390688	43.9	B	A	A	B	A	B	B	A	A	A	A	B	A	B	A	-	A	B	A	A	B	-	A	-		A	A	B	A	A	A	A	B	B	A	A	A	B	A	B	A	A	B	B	B	A
4	41	XrPt505470	45.5	B	A	A	B	-	A	B	A	A	A	A	B	A	-	A	A	A	B	A	A	A	A	A	A		A	A	B	A	A	A	A	B	B	A	A	A	B	A	A	-	A	B	B	B	A
4	42	XrPt508992	45.5	-	A	A	B	A	A	B	A	A	A	A	B	A	B	A	A	A	B	A	A	A	A	A	A		A	A	B	A	A	A	A	B	-	A	A	A	B	A	A	A	A	B	B	B	A
4	43	XrPt390107	45.5	B	A	A	B	A	-	B	A	-	A	A	B	-	B	A	A	-	-	A	A	A	A	A	A		A	A	B	A	A	A	A	B	-	A	A	A	B	-	-	-	A	B	B	-	A
4	44	XrPt506862	47.9	B	A	A	-	A	A	B	A	A	B	A	B	A	B	A	A	A	B	A	A	B	A	A	A		A	A	B	B	A	A	A	B	B	B	A	A	B	A	A	A	A	B	B	B	A
4	45	XrPt507139	56.2	A	B	A	B	A	-	B	A	A	B	A	A	-	B	A	B	A	B	A	A	B	B	A	A		B	A	B	A	A	A	A	-	B	B	B	A	B	A	B	A	A	B	A	B	B
4	46	XrPt506530	57.2	A	B	A	B	A	B	B	A	A	B	A	A	A	B	A	-	A	B	A	A	B	B	A	A		B	A	B	A	A	A	A	B	B	B	B	A	B	A	A	A	A	B	A	B	B
4	47	XrPt509259	58.4	A	-	A	-	A	A	B	A	A	B	A	A	A	B	A	A	A	-	A	-	-	-	A	A		B	A	B	A	A	A	A	A	B	B	-	A	-	A	A	A	A	-	A	B	-
4	48	XrPt507250	60.5	A	B	A	A	A	A	B	A	A	B	A	B	A	B	A	A	A	B	A	A	B	A	A	A		A	A	B	A	A	A	A	B	B	B	A	A	B	A	B	A	A	B	A	B	A
4	49	XrPt402630	60.5	A	B	A	A	A	A	B	A	A	B	A	B	A	B	A	A	A	B	A	A	B	A	A	A		A	A	B	A	A	A	A	B	-	B	A	A	B	A	-	A	A	B	A	B	A
4	50	XrPt507455	60.5	A	B	A	A	A	A	B	A	A	B	A	B	A	B	A	A	A	B	A	A	B	A	A	A		A	A	B	A	A	A	A	B	-	B	A	A	B	A	B	A	A	B	A	B	A
4	51	XrPt411525	62.7	A	B	A	-	A	A	B	A	A	B	A	A	A	B	A	A	A	-	A	A	B	B	A	A		B	A	B	A	A	A	A	B	B	B	B	A	B	A	A	A	A	B	A	B	A
4	52	XrPt410917	62.9	A	B	A	-	A	A	B	-	A	B	A	A	A	B	A	A	A	-	A	A	B	B	A	A		B	A	B	A	A	A	A	-	B	B	B	A	B	A	A	A	A	B	A	B	A
4	53	XrPt506239	62.9	A	B	A	-	A	A	B	A	A	B	A	A	A	B	A	A	A	-	A	A	B	B	A	A		B	A	B	A	A	A	A	-	B	B	B	A	B	A	A	A	A	B	A	B	A
4	54	XrPt508998	62.9	A	B	A	-	A	A	B	A	A	B	A	A	A	B	A	A	A	-	A	A	B	B	A	A		B	A	B	A	A	A	A	-	B	B	B	A	B	A	A	A	A	B	A	B	-
4	55	Xscm0047	62.9	A	-	A	-	-	A	B	-	-	-	-	A	-	-	A	-	A	B	-	A	-	-	-	-		-	A	B	A	-	-	-	-	B	B	-	-	-	-	B	A	-	-	-	-	-
4	56	XrPt402515	63.4	A	B	A	-	A	A	B	A	A	B	A	A	A	B	A	A	-	A	A	A	B	B	A	A		B	A	B	A	A	A	A	A	B	B	B	A	B	A	A	A	A	B	A	B	A
4	57	XrPt401686	64.4	A	B	A	B	A	-	B	A	A	B	A	A	A	B	-	B	A	B	-	-	B	B	A	A		B	A	B	A	A	A	A	-	B	B	B	A	B	A	B	A	A	B	A	B	B
4	58	XrPt509488	65.4	A	B	A	A	A	-	B	A	A	B	A	A	-	A	-	-	A	B	B	A	B	B	A	A		B	A	B	A	A	A	-	A	B	B	B	A	B	A	B	A	B	B	A	B	B
4	59	XrPt508070	68.2	A	A	A	A	A	A	B	A	A	B	A	A	A	A	-	B	A	A	B	A	B	A	A	A	I	B	A	B	A	A	A	A	A	B	B	B	A	B	A	A	-	B	B	B	B	B
4	60	XrPt401806	68.2	A	A	-	A	A	-	B	A	A	B	A	A	A	A	A	B	A	A	B	A	B	A	A	A	TKW4.1.R	B	A	B	A	A	A	A	A	B	B	B	A	B	A	A	A	B	B	B	B	B
4	61	XrPt402117	68.4	A	A	-	A	A	-	B	A	A	B	A	A	A	A	A	A	A	A	B	-	B	A	A	A	I	B	A	B	A	A	A	-	A	B	B	B	A	B	A	A	A	B	B	B	B	B
4	62	XrPt507981	75.9	A	B	A	A	A	A	-	A	A	B	B	B	A	A	-	A	A	A	B	A	B	B	A	A	I	B	A	B	A	A	A	A	-	A	A	A	A	B	A	B	A	B	B	B	B	B
4	63	XrPt401194	82.8	B	A	A	A	A	A	B	A	A	B	-	B	A	A	A	A	A	A	B	A	B	A	A	B		A	A	B	A	A	A	A	B	A	B	B	A	B	A	B	A	-	B	B	A	B
4	64	XrPt389858	82.8	B	A	A	A	A	A	B	A	A	B	-	B	A	A	A	A	A	A	B	A	B	A	A	B		A	A	B	A	A	A	A	B	A	B	B	A	B	A	B	A	-	B	B	A	B
4	65	XrPt505521	84.8	B	B	A	A	B	A	B	A	A	B	A	B	A	A	A	A	A	A	B	A	B	A	A	B		A	A	B	A	A	A	A	B	A	B	A	A	-	A	B	A	A	B	B	A	B
4	66	XrPt401350	84.8	B	B	A	A	B	A	B	A	A	B	A	B	A	A	A	A	-	-	B	A	B	A	A	B		A	A	B	A	A	A	A	B	A	B	-	A	-	A	B	A	A	B	B	A	B
4	67	Xscsz502L900	86.9	B	B	-	A	-	A	A	A	A	B	A	B	A	A	-	A	A	A	B	A	B	A	A	B		A	A	B	A	A	-	A	B	A	B	A	A	A	A	B	A	-	B	B	A	B
4	68	XrPt507597	93.5	-	-	-	A	A	A	-	A	A	-	A	B	A	B	B	B	-	A	B	A	B	A	A	B		A	-	B	-	A	A	A	B	-	B	-	A	-	B	B	A	A	B	B	A	-
4	69	XrPt508689	93.5	B	B	A	A	A	A	A	A	A	B	A	B	A	B	B	B	A	A	B	A	B	A	A	B		A	B	B	A	A	A	A	B	B	B	A	A	-	B	B	A	A	B	B	A	B
4	70	XrPt507901	93.5	B	B	A	A	A	A	A	A	A	B	A	B	A	B	B	B	A	A	B	A	B	A	A	B		A	B	B	A	A	A	A	B	B	B	A	A	A	B	B	A	A	B	B	A	B
4	71	XrPt400525	95.1	B	A	A	A	A	A	A	A	A	B	A	B	-	B	B	B	A	A	B	A	B	A	A	B		A	B	B	A	A	A	A	B	B	B	A	A	-	B	B	A	-	B	B	A	B
4	72	XrPt401071	95.1	-	A	A	A	A	A	A	A	A	B	A	B	A	B	B	B	A	A	B	A	B	A	A	B		A	B	B	A	A	A	A	B	-	B	A	A	A	B	-	A	-	B	B	A	B
4	73	XrPt507095	96.3	B	A	-	A	A	A	A	A	A	B	A	B	A	B	-	A	A	A	B	A	B	A	A	B		A	B	B	A	A	A	A	B	A	B	B	A	B	B	-	A	A	B	B	-	B
4	74	XrPt389872	97.4	B	B	A	A	B	-	B	A	A	B	A	B	A	B	B	A	A	A	B	A	B	A	A	B		A	B	B	A	A	A	A	B	B	B	B	-	B	B	B	A	A	B	B	A	B
4	75	XrPt508623	97.4	B	-	-	A	B	A	B	A	A	B	A	B	A	-	B	A	A	A	B	A	B	A	A	B		A	B	B	A	A	A	A	B	B	B	B	A	-	B	B	A	A	B	B	-	B
4	76	XrPt506073	98.4	A	B	A	A	B	A	B	A	A	B	A	B	A	B	B	B	A	A	B	A	B	A	A	B		A	B	B	A	A	A	A	B	B	B	B	-	B	B	B	A	-	B	B	B	B
4	77	XrPt507339	101.6	B	B	-	A	B	-	B	A	-	B	A	B	-	B	B	-	A	A	B	-	-	A	A	-		A	A	B	A	A	A	-	-	-	B	B	-	B	A	B	A	B	B	B	B	B
4	78	XrPt508527	102.1	B	-	A	A	A	A	B	A	A	B	A	B	A	B	-	-	A	A	B	A	B	-	A	B		-	A	B	-	A	A	-	B	-	B	B	-	B	A	B	A	B	B	B	B	B
4	79	XrPt507604	102.1	B	A	A	A	A	-	B	A	A	B	A	B	A	B	-	-	A	A	B	A	B	A	A	B		A	A	B	A	A	A	A	B	-	B	B	-	B	-	B	A	-	B	B	B	B
4	80	XrPt400746	102.1	-	A	A	A	A	A	B	A	A	B	A	-	A	B	B	B	A	A	B	A	B	A	A	B		A	A	B	A	A	A	A	B	A	B	-	B	B	-	B	-	B	B	B	B	B
4	81	XrPt400036	104.6	B	B	A	A	B	B	B	A	A	B	B	B	A	A	B	-	A	A	B	A	B	A	A	B		A	A	B	A	A	A	A	B	-	B	B	-	B	A	B	A	B	B	B	B	B
4	82	XrPt507976	106.6	B	A	-	A	A	-	B	A	A	B	A	B	A	-	B	B	A	A	B	A	B	A	A	B		-	A	B	A	A	A	A	B	-	B	-	B	B	-	B	A	B	B	-	B	B
4	83	XrPt505690	108.5	B	A	A	A	A	-	B	A	A	B	A	B	A	A	-	A	A	A	B	A	B	A	A	B		A	A	B	A	A	A	A	B	A	B	A	A	-	A	B	A	A	B	B	A	B
4	84	XrPt346781	108.5	B	A	A	A	A	-	B	A	A	B	A	B	A	A	-	A	A	A	B	A	B	A	A	B		A	A	B	A	A	A	A	B	A	B	A	A	-	A	B	A	A	B	B	A	B
4	85	XrPt506298	116.5	A	A	A	A	A	A	B	A	A	B	B	B	A	A	B	B	A	A	B	A	B	A	A	A		B	-	B	A	A	A	A	B	B	B	A	A	B	-	B	A	B	B	B	B	B
4	86	XrPt507077	116.5	A	A	A	A	A	-	B	A	A	B	B	B	A	A	B	B	A	A	B	A	B	A	A	A		B	A	B	A	A	A	A	B	B	B	A	A	B	A	B	A	B	B	B	B	B
4	87	XrPt400334	121.1	B	B	B	A	B	B	B	A	A	B	B	B	A	A	-	B	A	A	B	A	B	A	A	B		A	A	B	A	A	A	-	B	B	B	B	-	B	-	B	A	B	B	B	-	B
4	88	XrPt348688	123.7	B	B	B	A	B	B	B	A	A	B	A	B	A	B	B	-	A	A	B	A	B	A	A	B		A	A	B	A	A	A	-	B	B	B	B	-	B	A	B	A	B	B	B	B	B
4	89	XrPt410802	123.7	B	B	-	A	B	-	B	A	A	B	A	B	A	B	B	-	A	A	B	A	B	A	A	B		A	A	B	A	A	A	-	B	-	B	B	-	B	A	B	A	B	B	B	B	B
4	90	XrPt505929	123.7	B	B	B	A	B	-	B	A	A	B	A	B	A	B	B	B	A	A	B	A	B	A	A	B		A	A	B	A	A	A	A	B	-	B	B	-	B	A	B	A	B	B	B	B	B
4	91	XrPt399316	126.9	B	B	-	A	B	B	A	A	A	B	A	B	A	B	B	B	A	A	B	A	B	A	A	B		A	B	B	A	A	A	-	B	B	B	B	-	B	B	B	A	B	B	B	B	B
4	92	XrPt508404	128.5	B	A	-	A	A	B	A	A	A	B	A	B	A	B	B	B	A	A	B	A	B	A	A	B		A	B	B	A	A	A	A	B	B	B	A	B	B	B	B	A	B	B	B	A	B
4	93	XrPt115379	130.5	B	A	B	A	A	-	B	A	A	B	A	B	A	B	B	B	A	A	B	B	B	A	A	B		A	B	B	A	B	A	A	B	B	B	A	B	B	B	B	A	B	B	B	B	B
4	94	XrPt508495	130.7	B	A	A	A	-	-	B	A	A	B	A	B	A	B	B	B	A	A	B	B	B	A	A	B		A	B	B	A	B	A	A	B	B	B	A	B	B	B	B	A	B	B	B	B	B
4	95	XrPt508665	130.7	B	A	A	A	A	-	B	A	A	B	A	B	A	B	B	B	A	A	B	B	B	A	A	B		A	B	B	A	B	A	A	B	B	B	A	B	B	B	B	A	B	B	B	B	B
4	96	XrPt509174	130.7	B	A	A	A	A	-	B	A	A	B	A	B	A	B	B	B	A	A	B	B	B	A	A	B		A	B	B	A	-	A	A	B	B	B	A	B	B	B	B	A	B	B	B	B	B
4	97	XrPt508476	130.7	B	A	A	A	A	A	B	A	A	B	A	B	A	B	B	B	A	A	B	B	B	A	A	B		A	B	B	A	B	A	A	B	B	B	A	B	B	B	B	A	B	B	B	B	B
4	98	XrPt389500	131.6	B	A	-	A	A	B	A	A	A	B	A	B	A	B	-	B	-	A	B	A	B	A	A	B		A	B	B	A	A	A	-	B	B	B	A	-	B	B	B	A	B	B	B	B	B
4	99	XrPt400917	132.3	B	B	B	-	A	-	-	A	A	B	A	-	A	-	B	B	A	A	B	A	B	A	A	-		A	B	B	A	A	A	A	B	B	B	A	-	B	B	B	A	B	-	B	A	B
4	100	XrPt390402	133.6	B	B	B	A	A	A	B	A	A	B	A	B	A	B	B	B	A	A	B	-	B	A	A	B		A	B	B	A	A	A	A	B	B	B	A	A	-	B	-	A	A	B	B	A	B
4	101	XrPt389569	134.5	-	B	-	A	A	A	B	A	A	B	A	B	A	B	B	B	A	A	B	B	B	A	A	B		A	B	-	A	A	A	A	B	B	B	A	-	-	B	B	A	-	B	B	B	B
4	102	XrPt509255	134.9	B	B	A	A	A	A	B	A	A	B	A	B	A	B	B	B	A	A	B	B	B	A	A	B		A	B	A	A	A	A	A	B	B	B	A	A	A	B	B	A	A	B	B	B	B
4	103	XrPt402560	134.9	B	B	A	A	A	A	B	A	A	B	A	B	A	B	B	B	A	A	B	B	B	A	A	B		A	B	A	A	A	A	A	B	B	B	A	A	A	B	B	A	A	B	B	B	B
4	104	XrPt398573	134.9	B	B	A	A	A	-	B	A	A	B	A	B	A	B	B	B	A	A	B	B	B	A	A	B		A	B	A	A	A	A	A	-	B	B	A	A	A	B	B	-	A	B	B	-	-
4	105	XrPt401509	134.9	B	B	A	A	A	A	B	A	A	B	A	B	A	B	B	B	A	A	B	B	B	A	A	B		A	B	A	A	A	A	A	B	B	B	A	A	A	B	B	A	A	B	B	B	B
4	106	XrPt389394	134.9	B	B	A	A	A	A	B	A	A	B	A	B	A	B	B	B	A	A	B	B	B	A	A	B		A	B	A	A	A	A	A	B	B	B	A	A	A	B	B	A	A	B	B	B	B
4	107	XrPt389930	137.4	B	A	A	A	A	-	A	A	A	B	A	B	A	B	B	B	-	A	B	B	B	A	A	B		A	B	A	A	A	A	A	B	B	B	A	-	A	B	B	A	A	B	B	B	A
4	108	XrPt508686	139.1	B	A	-	A	-	A	-	A	A	B	-	B	A	B	B	-	A	A	B	B	B	A	A	-		A	B	A	A	A	A	A	B	B	-	A	A	B	B	B	A	-	B	B	A	A
4	109	XrPt402604	141	B	A	B	A	B	A	A	A	A	B	B	B	-	B	B	A	A	A	B	B	B	A	A	-		A	-	B	A	-	A	A	B	-	B	A	A	-	-	A	A	B	B	B	B	A
4	110	XrPt509552	143	B	A	B	A	-	-	A	A	A	B	A	B	A	B	B	B	A	A	B	B	B	A	A	B		A	B	B	A	B	A	A	B	B	B	A	B	B	B	B	A	B	B	B	B	A
4	111	XrPt509696	143.4	B	B	-	-	A	B	A	A	A	B	A	B	A	B	B	B	A	-	B	B	B	-	A	B		A	B	-	A	B	A	-	B	B	B	A	B	-	B	B	A	-	B	B	B	-
4	112	XrPt508223	147.6	B	A	-	A	A	-	A	A	A	B	B	B	A	B	B	B	A	B	B	B	B	A	A	B		A	A	A	A	B	A	A	B	B	B	A	-	B	B	B	A	B	B	B	A	A
4	113	XrPt509011	147.8	B	A	B	A	A	-	A	A	A	B	B	B	A	B	B	B	A	B	B	B	B	A	A	B		A	A	A	A	B	A	A	B	B	B	A	-	B	B	B	A	B	B	B	A	A
4	114	XrPt505674	150.2	B	A	A	A	A	A	A	A	A	B	B	B	A	B	B	B	A	B	B	B	B	A	A	B		A	A	A	A	B	A	B	B	B	B	A	A	A	B	B	A	A	B	B	A	A
4	115	XrPt509244	150.4	B	A	A	A	B	A	A	A	A	B	B	B	A	B	B	B	A	B	B	B	B	A	A	B		A	A	A	A	B	A	B	B	B	B	A	A	A	B	B	A	A	B	B	A	A
4	116	XrPt389457	150.4	B	A	A	A	B	-	A	A	-	B	B	B	A	B	B	B	A	B	B	B	B	A	A	B		A	A	A	A	B	A	B	B	B	B	A	-	-	B	B	A	A	B	B	A	A
4	117	XrPt401532	151.9	B	A	A	A	B	A	A	A	-	B	-	B	A	B	-	-	A	B	B	-	B	A	-	B		A	B	B	A	B	A	A	-	A	B	A	A	-	B	B	A	-	B	B	-	A
4	118	XrPt347390	152.9	B	A	A	A	B	A	A	A	A	B	B	B	A	B	B	B	A	B	B	B	B	A	A	B		A	A	A	A	B	A	-	-	-	B	A	A	A	-	A	A	A	B	B	A	A
4	119	XrPt399783	152.9	B	A	A	A	B	A	A	A	A	B	B	B	A	B	B	B	A	B	B	B	B	A	A	B		A	A	A	A	B	A	-	B	-	-	A	A	A	-	-	A	A	B	B	A	A
4	120	XrPt401262	153.9	B	A	-	-	A	A	A	A	A	B	B	A	A	B	B	-	A	B	B	-	B	A	A	B		A	A	A	A	B	A	-	B	A	B	A	A	A	-	-	A	A	B	B	A	A
4	121	XrPt389598	154.4	B	A	A	A	A	A	A	A	A	B	B	-	A	B	B	B	A	B	B	-	B	A	A	-		A	A	-	A	B	A	B	B	-	B	A	A	A	B	-	A	A	-	-	-	A
4	122	XrPt508535	155.3	-	A	-	-	-	B	A	A	-	-	B	A	-	B	-	-	A	B	B	B	-	A	-	B		A	A	A	A	B	A	B	B	B	B	A	A	-	-	B	-	A	B	B	A	A
4	123	XrPt400057	158.1	B	A	A	A	A	B	A	A	A	B	-	B	A	B	B	B	A	B	B	B	B	A	A	B		A	A	A	A	B	A	B	B	B	B	A	-	B	B	B	A	B	B	B	A	A
4	124	XrPt399771	158.5	-	A	-	A	A	-	A	A	A	B	B	B	A	B	B	B	A	B	B	B	B	A	A	-		A	A	A	A	B	A	B	B	-	B	A	A	B	B	B	A	B	B	B	A	A
4	125	XrPt402302	158.8	B	A	A	A	A	B	A	A	A	-	B	B	A	B	B	B	A	B	B	B	B	A	A	B		A	A	A	A	B	A	B	B	B	-	A	-	B	B	B	A	B	B	B	A	A
4	126	XrPt507498	159.4	B	A	B	A	B	-	A	A	A	B	B	B	A	B	B	B	A	B	B	B	B	A	A	B		A	A	A	A	B	A	B	B	B	B	A	B	B	B	B	A	B	B	B	A	A
4	127	XrPt508124	159.4	B	A	B	A	B	-	A	A	A	B	B	B	A	B	B	B	A	B	B	B	B	A	A	B		A	A	A	A	B	A	B	B	B	B	A	B	B	B	B	A	B	B	B	A	A
4	128	XrPt402601	159.4	B	A	-	A	B	A	A	A	A	B	B	B	A	B	B	B	A	B	B	B	B	A	A	B		A	A	A	A	B	A	B	B	B	B	A	-	B	B	B	A	B	B	B	A	A
4	129	XrPt507202	159.4	B	A	-	A	B	A	A	A	A	B	B	B	A	B	B	B	A	B	B	B	B	A	A	B		A	A	A	A	B	A	B	B	B	B	A	-	B	B	B	A	B	B	B	A	A
4	130	XrPt509435	164.3	B	A	B	B	B	-	A	A	B	B	B	A	A	B	B	A	A	B	B	B	B	A	B	B		B	A	A	A	B	A	B	B	B	B	A	B	B	B	B	A	A	B	B	A	A
4	131	XrPt505620	164.3	B	A	B	B	B	-	A	A	B	B	B	A	A	B	B	A	A	B	B	B	B	A	B	B		B	A	A	A	B	A	B	B	B	B	A	B	B	B	B	A	A	B	B	A	A
4	132	XrPt508722	164.9	B	A	-	B	B	-	A	A	B	B	B	A	A	B	B	A	A	A	B	B	B	A	B	B		B	A	A	A	B	A	B	B	B	B	A	B	B	B	B	A	A	B	B	A	A
4	133	XrPt506848	168.6	-	A	B	B	-	A	A	A	A	B	B	A	A	B	B	A	A	B	B	B	B	-	A	B		-	A	A	A	B	A	B	B	B	B	-	-	B	B	-	A	B	B	B	A	A
4	134	Xpsr119L1000	171.2	B	-	A	-	-	A	A	-	A	B	B	-	-	B	-	B	A	B	B	B	B	-	A	B		-	A	-	A	B	-	B	B	B	B	A	-	B	B	B	A	B	B	B	-	A
4	135	XrPt346643	178.3	B	A	-	B	A	-	A	A	B	B	A	A	A	B	A	A	A	A	B	B	B	A	-	B		B	A	-	A	B	A	B	B	B	A	A	B	B	-	B	A	A	B	B	A	A
4	136	XrPt400747	178.3	B	A	-	B	A	-	-	A	B	B	A	A	A	B	A	A	A	A	B	B	B	A	B	-		B	A	A	A	B	A	B	B	B	A	A	B	B	B	B	A	A	-	B	A	A
4	137	XrPt399497	182.3	B	A	A	-	B	-	A	A	B	B	B	A	A	B	B	A	A	A	B	B	B	-	-	B		B	A	A	A	B	A	B	B	B	B	A	B	B	B	B	A	A	B	B	-	A
4	138	XrPt402016	182.3	B	A	A	-	B	A	A	A	B	B	B	A	A	B	B	A	A	A	B	B	B	-	-	B		B	A	A	A	B	A	B	B	B	B	A	B	B	B	B	A	A	B	B	-	A
4	139	XrPt399506	182.3	B	-	A	-	B	A	A	A	B	B	B	A	A	-	B	A	A	A	B	B	B	A	-	B		B	A	A	A	B	A	B	B	B	B	A	B	B	B	B	A	A	B	B	-	A
4	140	XrPt506534	186.6	B	A	B	B	A	A	-	A	B	B	A	A	A	B	A	A	A	A	B	B	B	-	B	B		B	A	A	A	B	A	B	B	B	A	A	B	B	B	B	A	A	B	B	A	A
4	141	XrPt344425	187.2	B	A	-	B	B	A	A	A	B	B	A	A	A	B	A	A	A	A	B	B	B	A	B	B		B	A	A	A	B	A	B	B	B	A	A	B	B	B	B	A	B	B	B	A	A
4	142	XrPt506207	188.2	B	A	-	B	A	B	A	A	B	B	A	A	A	B	A	A	A	A	B	B	B	A	B	B		B	A	A	A	B	A	B	B	B	A	A	B	B	B	B	A	A	B	B	-	A
4	143	XrPt505295	189.2	B	A	A	B	B	-	A	-	B	B	A	A	A	B	A	A	A	A	B	B	B	-	B	B		B	A	A	A	B	A	B	-	B	A	A	-	B	B	B	A	A	B	B	A	A
4	144	XrPt507997	189.6	B	A	A	B	B	A	A	A	B	B	A	A	A	B	A	A	A	A	B	B	B	A	B	B		B	A	A	A	B	A	B	B	B	A	A	-	B	B	B	A	-	B	B	A	A
4	145	XrPt400952	190.7	B	A	-	-	-	A	A	A	B	B	A	A	A	B	A	A	A	A	B	B	B	A	B	-		B	A	A	A	B	A	B	B	B	A	A	B	B	-	B	A	B	B	B	A	A
4	146	XrPt505421	191.2	B	A	B	B	A	A	A	A	B	B	A	A	A	B	A	A	A	A	B	B	B	A	B	B		B	A	A	A	B	A	B	B	B	A	A	-	B	B	B	A	B	-	B	A	A
4	147	XrPt401415	191.2	B	A	-	B	A	A	A	A	B	B	A	A	A	B	A	A	A	A	B	B	B	A	B	B		B	A	A	A	B	A	-	B	B	A	A	B	B	B	B	A	-	B	B	A	A
4	148	XrPt508265	191.2	B	A	-	B	A	A	A	A	B	B	A	A	A	B	A	A	A	A	B	B	B	A	B	B		B	A	A	A	B	A	B	B	B	A	A	B	B	B	B	A	B	B	B	A	-
4	149	XrPt508914	191.5	B	A	-	B	B	A	A	A	B	B	A	A	A	B	A	A	A	A	B	B	B	A	B	B		B	A	A	A	B	A	B	B	B	A	A	B	B	B	B	A	B	B	B	A	A
4	150	XrPt509707	191.5	B	A	-	B	B	-	A	A	B	B	A	A	A	B	A	A	A	A	B	B	B	A	B	B		B	A	A	A	B	A	B	B	B	A	A	B	B	B	B	A	B	B	B	A	A
4	151	XrPt399609	191.5	B	A	-	B	-	A	A	A	B	-	A	A	-	B	A	A	-	A	B	B	B	A	B	-		B	A	A	A	B	A	B	B	B	A	A	B	B	B	-	-	B	B	B	A	A
4	152	XrPt505472	192.8	B	A	A	B	A	-	A	-	B	-	A	A	A	-	A	A	A	A	B	B	B	A	B	B		B	B	A	A	B	A	B	A	B	A	-	-	B	B	A	A	B	-	B	A	A
4	153	XrPt508607	193.5	B	A	A	B	-	-	A	A	B	B	A	A	A	B	A	A	A	A	B	B	B	A	B	B		B	B	A	A	B	A	B	A	-	A	A	-	B	B	A	A	-	B	B	A	A
4	154	XrPt411289	193.7	B	A	-	B	B	B	A	A	-	B	A	A	A	B	A	A	A	A	B	B	B	A	B	B		B	B	A	A	B	A	B	A	B	A	A	B	B	B	A	-	B	B	B	A	-
4	155	XrPt411080	194.4	B	A	-	B	A	B	A	A	B	B	A	A	A	B	A	-	A	A	B	B	B	-	B	B		B	B	A	A	B	A	B	A	B	A	A	B	B	B	-	A	B	B	B	A	A
4	156	XrPt399482	194.9	B	A	A	-	A	-	A	-	B	B	A	A	A	B	A	A	A	A	-	-	B	A	B	B		B	B	A	A	B	A	B	A	B	A	A	A	B	B	A	-	B	B	B	A	A
4	157	XrPt400070	194.9	B	A	A	B	A	-	A	A	B	B	A	A	A	B	A	A	A	A	B	B	B	A	B	B		B	B	A	A	B	A	B	A	B	A	A	-	B	B	A	A	B	B	B	A	A
4	158	XrPt400064	194.9	B	A	-	B	A	B	A	A	B	B	A	A	A	B	A	A	A	A	B	B	B	A	B	B		B	B	A	A	B	A	B	A	B	A	A	-	B	B	A	A	B	B	B	A	A
4	159	XrPt508028	195.4	B	A	-	B	A	B	A	A	B	B	A	A	A	B	A	A	A	A	B	B	B	A	B	B		B	B	A	A	B	A	B	A	B	-	A	-	B	B	A	-	B	B	B	A	A
4	160	XrPt398666	195.6	B	A	B	B	B	-	A	A	B	B	A	A	A	B	A	A	A	A	B	B	B	-	B	B		B	B	A	A	B	A	B	A	B	A	A	B	B	B	A	A	-	B	B	A	A
4	161	XrPt505229	196	B	A	-	B	A	B	A	A	B	B	A	A	A	B	A	A	A	A	B	B	B	A	B	B		B	B	A	A	B	A	B	A	B	A	A	B	B	B	A	A	B	B	B	A	A
4	162	XrPt509448	196	B	A	-	B	A	B	A	A	B	B	A	A	A	B	A	A	A	A	B	B	B	A	B	B		B	B	A	A	B	A	B	A	B	-	A	B	B	B	A	A	B	B	B	A	A
4	163	XrPt507549	196	B	A	-	B	A	B	A	A	B	B	A	A	A	B	A	A	A	A	B	B	-	A	B	B		B	B	A	A	B	A	B	A	-	A	A	B	B	B	A	A	B	B	B	A	A
4	164	XrPt507229	196	B	A	-	B	A	B	A	A	B	B	A	A	A	B	A	A	A	A	B	B	B	A	B	B		B	B	A	A	B	A	B	A	B	A	A	B	B	B	A	A	B	B	B	A	A
4	165	XrPt509353	196	B	A	-	B	A	B	-	A	B	B	A	A	A	B	A	A	A	A	B	B	B	A	B	B		B	B	A	A	B	A	B	A	B	A	A	B	B	B	A	A	B	B	B	A	A
4	166	XrPt508466	196	B	A	-	B	A	-	A	-	B	B	A	A	A	B	A	-	A	A	B	B	B	-	B	B		B	B	A	A	B	A	B	A	B	-	-	B	B	B	A	A	B	B	B	-	-
4	167	XrPt509243	196	B	A	-	B	A	B	A	A	B	B	A	A	A	B	A	A	A	A	B	B	B	A	B	B		B	B	A	A	B	A	B	A	B	A	A	B	B	B	A	A	B	B	B	A	A
4	168	XrPt506771	196.2	B	A	A	B	A	B	A	A	B	B	A	A	A	B	A	A	A	A	B	B	B	A	B	B		B	B	A	A	B	A	B	A	B	-	A	B	B	B	A	A	B	B	B	A	A
4	169	XrPt505720	196.2	B	A	-	B	A	B	A	A	B	B	A	A	A	B	A	A	A	A	B	B	B	A	B	B		B	B	-	A	B	A	B	A	B	A	-	B	B	B	A	A	B	B	B	-	A
4	170	XrPt506939	196.4	B	A	-	B	A	-	A	A	B	-	A	A	A	B	A	A	A	A	B	B	B	A	B	B		B	B	A	A	B	A	B	A	B	A	A	-	B	B	A	A	B	B	B	A	A
4	171	XrPt505236	196.7	B	-	A	B	A	B	A	A	B	B	A	A	A	B	A	A	A	A	B	B	B	-	B	B		B	B	A	A	-	A	B	A	B	A	A	B	B	B	A	A	B	B	B	A	-
4	172	XrPt402590	197.4	B	A	-	B	A	B	A	A	B	B	A	A	A	B	A	A	A	A	B	B	B	A	B	B		B	B	A	A	B	A	B	A	B	A	A	B	B	B	A	A	B	B	B	A	A
4	173	XrPt389763	197.4	B	A	-	B	A	B	A	A	B	B	A	A	A	B	A	A	A	A	B	B	B	A	B	B		B	B	A	A	B	A	B	A	B	A	A	B	B	B	A	A	B	B	B	A	A
4	174	XrPt401450	197.6	B	A	B	B	B	-	A	A	B	B	A	A	A	B	A	A	A	A	B	B	B	A	B	-		B	B	A	A	B	A	B	A	B	A	A	B	B	B	A	A	-	B	B	A	A
4	175	XrPt389515	197.6	B	A	B	B	B	B	A	A	B	-	A	A	A	B	A	A	A	A	B	B	B	A	B	-		B	B	A	A	B	A	B	A	B	A	A	B	B	B	A	A	-	-	B	A	A
4	176	XrPt509586	197.6	B	A	B	B	B	B	A	A	B	B	A	A	A	B	A	-	A	A	B	B	B	-	B	B		B	B	A	A	B	A	B	A	B	A	A	B	B	B	A	-	B	B	B	A	A
4	177	XrPt509158	197.6	B	A	B	B	B	B	A	A	B	B	A	A	A	B	A	-	A	A	B	B	B	-	B	B		B	B	A	A	B	A	B	A	B	A	A	B	B	B	A	A	B	B	B	A	A
4	178	XrPt410865	197.6	B	A	B	B	B	-	A	A	B	B	A	A	A	B	A	A	A	A	B	B	B	A	B	B		B	B	A	A	B	A	B	A	B	A	A	B	B	B	A	A	-	-	B	A	A
4	179	XrPt506082	197.8	B	A	-	B	-	-	A	A	B	B	A	A	A	B	A	A	A	A	B	B	B	A	B	B		B	B	-	A	B	A	B	A	B	A	A	B	B	B	A	A	B	B	B	A	A
4	180	XrPt508693	198.6	A	A	A	B	B	A	A	A	B	B	A	A	A	B	A	A	A	A	B	B	B	A	B	B		-	B	A	A	B	A	B	A	B	A	A	-	B	B	A	A	B	B	B	A	A
4	181	Xscy09d	200.7	-	A	A	B	-	A	A	A	-	B	A	A	A	B	-	A	A	A	-	B	-	A	B	-		B	B	A	A	B	-	B	A	B	A	A	A	-	-	A	A	-	-	A	A	A
4	182	XrPt401544	202.1	A	A	A	B	B	A	A	A	B	B	A	A	A	B	A	A	A	A	B	B	B	A	B	B		B	B	A	A	B	-	B	A	B	A	A	-	B	B	A	A	B	B	B	A	A
4	183	XrPt410883	202.9	A	A	A	B	-	A	A	A	B	B	A	A	A	B	A	A	A	B	B	B	B	A	B	B		B	B	A	A	B	A	A	A	B	B	A	-	B	B	A	A	B	B	B	A	A
4	184	XrPt505550	203.5	A	A	A	B	A	A	A	A	B	B	A	A	A	B	A	A	A	B	B	B	B	A	B	B		B	B	A	A	B	A	B	A	B	B	A	A	B	B	A	A	B	B	B	A	A
4	185	XrPt390526	203.5	A	A	A	B	A	A	A	A	B	B	A	A	A	B	A	A	A	B	B	B	B	A	B	B		B	B	A	A	B	A	B	A	B	B	A	-	B	B	A	A	B	B	B	A	A
4	186	XrPt401048	204.7	A	A	A	B	B	A	A	A	B	B	A	A	A	B	A	A	A	A	B	B	B	A	B	B		B	B	A	A	B	A	B	A	B	A	A	-	B	B	A	A	B	B	B	A	A
4	187	XrPt509036	205.4	A	A	-	B	B	-	A	A	B	B	-	A	A	B	A	A	A	B	B	B	B	-	B	B		B	B	A	A	B	-	B	A	B	-	A	B	B	-	A	A	B	B	B	A	A
4	188	XrPt390016	205.9	A	A	A	B	B	A	A	A	B	B	A	A	A	B	A	A	A	B	-	B	B	A	B	B		B	B	A	A	B	A	B	A	-	B	A	B	B	B	A	A	B	B	B	A	A
4	189	XrPt401528	206.1	A	A	-	B	B	A	A	A	B	B	A	A	A	B	A	A	A	B	B	B	B	A	B	B		B	B	A	A	B	A	B	A	B	B	A	B	B	B	A	A	B	B	B	A	A
4	190	XrPt402112	206.1	A	A	-	B	B	A	A	A	B	B	A	A	A	B	A	A	A	B	B	B	B	A	B	B		B	B	A	A	B	A	B	A	B	B	A	B	B	B	A	A	B	B	B	A	A
4	191	XrPt505343	206.1	A	A	-	B	B	-	A	A	B	B	A	A	A	B	A	A	A	B	B	B	B	A	B	B		B	B	A	A	B	A	B	A	B	B	A	B	B	B	A	A	B	B	B	A	A
4	192	XrPt508149	206.1	-	A	-	B	B	-	A	A	B	B	A	A	A	B	A	A	A	B	B	B	B	A	B	B		B	B	A	A	B	A	B	A	B	B	A	B	B	B	A	-	B	B	B	A	A
4	193	XrPt508026	206.1	A	A	-	B	B	-	A	A	B	B	A	A	A	B	A	A	A	B	B	B	B	-	B	B		B	B	A	A	B	A	B	A	B	B	A	B	B	B	A	A	B	B	B	A	A
4	194	XrPt400993	206.1	A	A	-	B	B	-	A	A	B	B	A	A	A	B	A	A	A	B	B	B	B	A	B	B		B	B	A	A	B	A	B	A	B	B	A	B	B	B	A	A	B	B	B	A	A
4	195	XrPt507516	206.1	A	A	-	B	B	A	A	A	B	B	A	A	A	B	A	A	-	B	B	B	B	A	B	B		B	B	A	A	B	A	B	A	B	B	A	B	B	B	A	A	B	B	B	A	A
4	196	XrPt505380	206.1	A	A	-	B	B	A	A	A	B	B	A	A	A	B	A	A	A	B	B	B	B	A	B	B		B	B	A	A	B	A	B	A	B	B	A	B	B	B	A	A	B	B	B	A	A
4	197	XrPt401192	206.1	A	A	-	B	B	A	A	A	B	B	A	A	A	B	A	-	A	B	B	B	B	A	B	-		B	B	A	A	B	A	B	A	B	B	A	B	B	B	A	A	-	B	B	A	A
4	198	XrPt401621	206.1	A	A	-	B	B	A	A	A	B	B	A	A	A	B	A	A	A	B	B	B	B	A	B	B		B	B	A	A	B	A	B	A	B	B	A	B	B	B	A	A	B	B	B	A	A
4	199	XrPt506508	206.5	A	A	-	B	-	-	A	A	B	B	A	A	A	B	A	A	A	B	B	B	B	A	B	B		B	B	A	A	B	A	A	A	B	B	A	B	B	B	A	A	B	B	B	A	A
4	200	XrPt508260	206.5	A	A	-	B	-	A	A	A	B	B	A	A	A	B	A	A	A	B	B	B	B	A	B	B		B	B	A	A	B	A	A	A	B	B	A	B	B	B	A	A	B	B	B	A	A
4	201	XrPt506651	206.9	A	A	-	B	B	-	A	-	B	B	A	A	A	B	A	A	A	B	B	B	B	A	B	B		B	B	A	-	B	-	A	A	B	B	A	B	B	B	A	A	B	B	B	A	-
4	202	XrPt400535	207.9	A	A	B	B	A	-	A	A	B	B	A	-	A	B	A	A	A	B	B	B	B	A	B	B		B	B	A	A	B	A	A	A	B	B	A	B	B	B	A	-	B	B	B	A	-
4	203	XrPt402101	207.9	A	A	B	B	A	A	A	A	B	B	A	A	A	B	A	A	A	B	B	B	B	A	B	B		B	B	A	A	B	A	A	A	B	B	A	B	B	B	A	A	B	B	B	A	A
4	204	XrPt506396	207.9	A	A	B	B	A	-	A	A	B	B	A	A	A	B	A	A	A	B	B	B	B	A	B	B		B	B	A	A	B	A	A	A	B	B	A	B	B	B	A	A	B	B	B	A	A
4	205	XrPt401670	207.9	A	A	B	B	A	-	A	A	B	B	A	A	A	B	A	A	A	B	B	B	B	A	B	B		B	B	A	A	B	A	A	A	B	B	A	B	B	B	A	A	B	B	B	A	A
4	206	XrPt389501	207.9	A	A	B	B	A	-	A	A	B	B	A	A	A	B	A	A	A	B	B	B	B	A	B	B		B	B	A	A	B	A	A	A	B	B	A	B	B	B	A	A	B	B	B	A	A
4	207	XrPt400883	207.9	A	A	B	B	A	-	A	A	B	B	A	A	A	B	A	A	A	B	B	B	B	A	B	B		B	B	A	A	B	A	A	A	B	-	A	B	B	B	A	-	B	B	B	A	A
4	208	XrPt400835	208.1	A	A	-	B	-	-	-	A	B	B	A	A	A	B	-	A	A	B	-	B	B	A	B	B		B	B	-	A	B	A	A	A	B	B	-	-	B	B	A	A	B	-	-	-	A
4	209	XrPt400996	208.1	A	A	-	B	-	-	A	A	B	B	A	A	A	B	A	A	A	B	B	B	B	A	B	B		B	B	A	A	B	A	-	A	B	B	A	B	B	B	-	A	B	B	B	A	A
4	210	XrPt398716	208.1	A	A	-	B	-	B	A	A	B	B	A	A	A	B	A	A	A	B	B	B	B	A	B	B		B	B	A	A	B	A	A	A	B	B	A	B	B	B	A	A	B	B	B	A	A
4	211	XrPt411016	208.7	A	A	-	B	B	B	A	A	B	B	-	A	A	B	A	A	A	-	-	B	-	-	B	B		B	B	A	A	B	A	B	A	B	B	A	-	B	B	B	-	B	B	B	A	A
4	212	XrPt508928	209.4	A	A	A	B	B	B	A	A	-	B	A	A	A	B	A	A	A	B	-	B	B	-	B	B		B	B	A	A	B	A	-	A	B	B	A	-	B	B	A	-	B	-	B	A	A
4	213	XrPt402158	210.3	A	A	A	B	B	-	A	A	B	B	A	A	A	B	A	A	A	B	B	B	B	A	B	B		B	B	A	A	-	A	A	A	A	-	A	A	B	B	A	A	B	B	B	A	A
4	214	XrPt401183	211	A	A	-	B	B	-	A	A	B	B	A	A	A	B	A	A	A	B	B	B	B	A	B	B		B	B	A	A	B	A	A	A	B	B	A	B	B	B	A	A	B	B	B	A	A
4	215	XrPt400177	211	A	A	B	B	B	A	A	A	B	B	A	A	A	B	A	A	A	B	B	B	B	A	B	-		B	B	A	A	B	A	A	A	B	B	A	B	B	B	A	A	-	B	B	A	A
4	216	XrPt400484	211	A	A	-	B	B	A	A	A	B	B	A	A	A	B	A	A	A	B	B	B	B	A	B	B		B	B	A	A	B	A	A	A	B	B	A	B	B	B	A	A	B	B	B	A	A
4	217	XrPt402157	211	A	A	-	B	B	-	A	A	B	B	A	A	A	B	A	A	A	B	B	B	B	A	B	B		B	B	A	A	B	A	A	A	B	B	A	B	B	B	A	A	B	B	B	A	A
4	218	XrPt411023	211	A	A	-	-	B	-	A	A	B	B	A	A	A	B	A	A	A	B	B	B	B	A	B	B		B	B	A	A	B	A	A	A	-	B	A	B	B	B	-	A	B	B	-	A	A
4	219	XrPt398763	211	A	A	B	B	B	A	A	A	B	B	A	A	A	B	A	A	A	B	B	B	B	A	B	B		B	B	A	A	B	A	A	A	B	B	A	B	B	B	A	A	B	B	B	A	A
4	220	XrPt390787	211	A	A	-	B	B	A	A	A	B	B	A	A	A	B	A	A	A	B	B	B	B	A	B	B		B	B	A	A	B	A	A	A	B	B	A	B	B	B	A	A	B	B	B	A	A
4	221	XrPt400520	211	A	A	-	B	B	A	A	-	B	B	A	A	A	B	A	A	A	B	B	B	B	A	B	-		B	B	A	A	B	A	A	-	B	B	A	B	B	B	A	A	-	-	B	A	A
4	222	XrPt398711	211	A	A	-	B	B	A	A	A	B	B	A	A	A	B	A	A	A	B	B	B	B	A	B	B		B	B	A	A	B	A	A	A	B	B	A	B	B	B	A	A	B	B	B	A	A
4	223	XrPt389652	212.2	A	A	-	B	B	-	A	A	B	B	A	A	A	B	A	A	A	B	B	B	B	A	B	B		B	B	A	A	B	A	A	A	B	B	A	B	B	B	A	A	B	B	B	A	A
4	224	XrPt398695	212.2	A	A	-	B	B	-	A	A	B	B	A	A	A	B	A	A	A	B	B	B	B	A	B	B		B	B	A	A	B	A	A	A	B	B	A	B	B	B	A	A	B	B	B	A	A
4	225	XrPt411089	212.2	A	A	-	B	B	A	A	A	B	B	A	A	A	B	A	A	A	B	B	B	B	A	B	B		B	B	A	A	B	A	A	A	B	B	A	B	B	B	A	A	B	B	B	A	A
4	226	XrPt508305	213.8	A	A	A	B	-	A	A	A	B	B	A	A	A	B	A	A	A	B	B	B	B	A	B	B		B	B	A	A	B	A	A	A	B	B	A	A	B	B	A	A	B	B	B	A	A
4	227	XrPt389455	215.7	A	A	-	B	B	-	A	A	B	B	A	A	A	B	A	A	A	B	B	B	B	A	B	B		B	B	A	A	B	A	A	A	B	B	A	A	B	B	A	B	B	B	B	A	A
4	228	XrPt390409	216.1	A	A	A	B	B	B	A	A	B	B	-	A	A	B	A	A	A	B	B	B	B	-	B	B		B	B	A	A	B	A	A	A	B	B	A	A	-	B	A	B	B	B	B	A	A
4	229	XrPt509365	216.5	A	A	A	B	B	-	A	A	B	B	A	A	A	B	A	A	A	B	B	B	B	A	B	B		B	B	A	A	B	A	A	A	B	B	A	A	B	B	A	B	B	B	B	A	A
4	230	XrPt507540	216.5	A	-	A	B	B	-	A	A	B	B	A	A	A	B	A	A	A	B	B	B	B	A	-	B		B	B	A	A	B	A	A	-	B	B	A	A	B	B	A	B	B	B	B	A	A
4	231	XrPt508766	216.5	A	A	-	B	B	A	A	A	B	B	A	A	A	B	A	A	A	B	B	B	B	A	B	B		B	B	A	A	B	A	A	A	B	B	A	A	B	B	A	B	B	B	B	A	A
4	232	XrPt389935	216.5	A	A	A	B	B	A	A	A	B	B	A	A	A	B	A	A	A	B	B	B	B	A	B	B		B	B	A	A	B	A	A	A	B	B	A	A	B	B	A	B	B	B	B	A	A
4	233	XrPt505810	216.5	A	A	-	B	B	A	A	A	B	B	A	A	A	B	A	A	A	B	B	B	B	A	B	B		B	B	A	A	B	A	A	A	B	B	A	A	-	B	A	B	B	B	B	A	A
4	234	XrPt508318	216.5	A	A	-	B	B	-	A	A	B	B	A	A	A	B	A	A	A	B	B	B	B	A	-	B		B	B	A	A	B	A	A	A	B	B	A	A	B	B	A	B	B	B	B	A	A
4	235	XrPt398602	216.5	A	A	-	B	B	A	A	A	B	B	A	A	A	B	A	A	A	B	B	-	B	A	B	B		B	B	-	A	B	A	A	A	B	B	-	A	-	B	A	B	B	B	B	-	A
4	236	XrPt400217	217.3	A	-	-	B	A	B	A	A	B	B	A	A	A	B	A	A	-	B	B	B	B	-	B	B		B	B	A	A	B	A	A	A	B	B	A	A	B	B	-	A	B	B	-	A	A
4	237	XrPt389391	217.3	A	A	-	B	A	B	A	A	B	B	A	A	A	B	A	A	A	B	B	B	B	A	B	B		B	B	A	A	B	A	A	A	B	B	A	A	B	B	-	A	B	B	B	A	A
4	238	XrPt506064	217.3	A	A	-	B	A	-	A	A	B	B	A	A	A	B	A	A	A	B	B	B	B	A	B	B		B	B	A	-	B	A	-	A	B	B	A	A	B	B	-	A	B	B	B	A	A
4	239	XrPt400857	217.3	A	A	-	B	A	A	A	A	-	B	A	A	A	B	A	A	A	B	B	-	-	A	B	B		B	B	A	A	B	A	A	A	B	B	A	A	B	B	A	A	B	B	B	A	A
4	240	XrPt401044	217.3	A	A	-	B	A	A	A	A	B	B	A	A	A	B	A	A	A	B	B	B	B	A	B	B		B	B	A	-	B	A	A	A	B	B	A	A	B	B	-	A	B	B	B	A	A
4	241	XrPt508878	217.7	A	A	-	B	A	A	A	A	B	B	A	A	A	B	A	A	A	B	B	B	B	A	B	B		B	B	A	A	B	A	A	A	B	B	A	-	B	B	A	A	B	B	B	A	A
4	242	XrPt401848	217.7	A	A	B	B	A	A	A	A	B	B	A	A	A	B	A	A	A	B	B	-	B	A	B	-		B	B	A	A	B	A	A	A	B	-	A	-	B	B	A	A	B	B	B	A	A
4	243	XrPt401713	217.7	A	A	-	-	A	A	A	A	B	-	A	A	A	B	A	A	A	B	B	B	B	A	-	-		B	B	A	A	B	A	A	A	B	B	A	-	B	B	A	A	B	B	B	A	A
4	244	XrPt399265	217.7	A	A	-	B	A	A	A	A	B	B	A	A	A	B	A	A	A	-	B	B	B	A	B	B		B	B	A	A	B	A	A	A	B	-	A	-	B	B	A	A	B	B	B	A	A
4	245	XrPt505672	217.7	A	A	B	B	A	A	A	A	B	B	A	A	A	B	A	A	A	B	B	B	B	A	B	B		B	B	A	A	B	A	A	A	B	B	A	-	B	B	A	A	B	B	B	A	A
4	246	XrPt507841	218.4	A	A	A	B	A	B	A	A	B	B	A	-	A	B	A	A	A	-	B	B	B	A	B	B		B	B	A	A	B	-	-	A	B	-	A	B	B	B	-	A	B	B	B	A	-
4	247	XrPt411302	218.6	A	-	-	B	A	B	A	A	B	B	A	A	A	B	A	A	A	B	B	B	B	A	B	B		B	B	A	A	B	A	-	A	B	B	A	-	B	B	B	A	B	B	B	A	-
4	248	XrPt507668	218.6	A	A	A	B	-	B	A	A	B	B	A	A	-	B	A	A	A	-	B	B	B	A	B	B		B	B	A	A	B	-	B	A	B	B	A	B	B	B	-	A	B	B	B	A	-
4	249	XrPt508315	219.3	A	A	-	B	B	-	A	A	B	B	A	A	A	B	A	A	A	B	B	B	B	A	B	B		B	B	A	A	B	A	A	A	B	B	A	B	B	B	A	A	B	B	B	A	A
4	250	XrPt506963	219.3	A	A	-	B	B	-	A	A	B	B	A	A	A	B	A	A	A	B	B	B	B	A	B	B		B	B	A	A	B	A	A	A	B	B	A	B	B	B	A	A	B	B	B	A	A
4	251	XrPt390649	220.6	A	-	A	B	B	B	A	A	B	-	A	A	A	B	A	A	A	-	B	B	B	A	B	B		B	B	A	A	B	A	-	A	B	B	A	A	B	B	-	B	B	B	-	A	A
4	252	XrPt390763	222.3	A	A	A	B	B	B	A	B	A	B	A	A	A	B	A	A	A	B	B	B	B	A	B	B		B	B	A	A	B	B	A	A	B	B	A	A	B	B	-	A	B	B	A	A	A
4	253	XrPt347800	222.5	A	A	A	B	B	A	A	B	A	B	A	A	A	B	A	A	A	B	B	-	B	A	B	B		B	B	A	-	B	B	A	A	B	B	A	A	B	B	-	A	B	B	A	A	-
4	254	XrPt508573	222.7	A	A	A	B	A	A	A	B	A	B	A	A	A	B	A	A	A	B	B	B	B	A	B	B		B	B	A	A	B	B	A	A	B	B	A	A	B	B	A	A	B	B	A	A	A
4	255	XrPt506696	223.1	A	A	A	B	B	A	A	B	A	B	-	A	A	-	A	A	A	B	B	B	B	A	B	B		-	B	A	A	B	B	A	-	B	B	A	-	B	B	A	A	B	B	A	A	A
4	256	XrPt398699	223.1	A	A	A	B	B	A	A	B	A	B	A	A	A	B	A	A	A	B	B	B	B	A	B	B		B	B	A	A	B	B	A	A	B	-	A	A	B	B	A	A	B	B	A	A	A
4	257	XrPt400933	223.1	A	A	A	B	-	A	A	B	-	B	A	A	A	B	A	A	A	B	B	B	B	A	B	-		B	B	A	A	B	-	A	A	B	B	A	A	B	B	A	A	-	B	A	A	A
4	258	XrPt402436	223.1	A	A	A	B	B	A	A	B	-	B	A	A	A	B	A	A	A	B	B	B	B	A	B	-		B	B	A	A	B	B	A	A	B	-	A	A	B	B	A	A	-	B	A	A	A
4	259	XrPt398504	223.1	A	A	A	B	B	A	A	-	-	B	A	A	A	B	A	A	A	B	B	-	B	A	B	-		B	-	A	A	B	-	A	A	B	B	A	A	B	B	A	A	-	-	A	A	A
4	260	XrPt402514	223.1	A	A	A	B	B	A	A	B	-	B	A	A	A	B	A	A	A	-	B	B	B	A	B	B		B	B	A	A	B	B	A	A	B	-	A	A	B	B	A	A	B	B	A	A	A
4	261	XrPt400726	223.1	-	A	A	B	B	-	A	B	A	B	A	A	A	B	A	A	A	B	B	B	B	A	B	B		B	B	A	A	B	B	A	A	B	B	A	A	B	B	A	A	B	B	A	A	A
4	262	XrPt505760	223.1	A	A	A	B	B	A	A	B	-	B	A	A	A	B	A	A	A	B	B	B	B	A	B	B		B	B	A	A	B	B	A	A	B	B	A	A	B	B	A	A	B	B	A	A	A
4	263	XrPt398754	223.1	A	A	A	B	B	A	A	B	-	-	A	A	A	B	A	A	A	B	B	B	-	A	B	-		-	B	A	A	B	-	A	A	B	B	A	A	B	B	A	A	B	B	A	A	A
4	264	XrPt398697	223.1	A	A	A	B	B	-	A	B	A	B	A	A	A	B	A	A	A	B	B	B	B	A	B	B		B	B	A	A	B	B	A	A	B	B	A	A	B	B	A	A	B	B	A	A	A
4	265	XrPt411107	223.1	A	A	A	B	B	A	A	B	-	B	A	A	A	B	A	A	A	B	B	B	B	A	B	B		B	B	A	A	B	B	A	A	B	B	A	A	B	B	A	A	B	B	A	A	A
4	266	XrPt401508	223.1	A	A	A	B	B	A	A	B	-	B	A	A	A	B	A	A	A	B	B	-	B	A	B	B		B	B	A	A	B	-	A	A	B	-	A	A	B	B	A	A	B	B	A	A	A
4	267	XrPt507666	223.1	A	A	A	B	B	B	A	B	-	B	A	A	A	B	A	A	A	B	B	B	B	A	B	B		B	B	A	A	B	B	-	A	B	B	A	A	B	B	A	A	B	B	A	A	A
4	268	XrPt117100	223.1	A	A	A	B	B	-	A	B	A	B	A	A	A	B	A	A	A	B	B	B	B	A	B	B		B	B	A	A	B	B	A	A	B	B	A	A	B	B	A	A	B	B	A	A	A
4	269	XrPt348128	223.1	A	A	A	B	B	A	A	B	A	B	A	A	A	B	A	A	A	B	B	B	B	A	B	B		B	B	A	A	B	B	A	A	B	B	A	A	B	B	A	A	B	B	A	A	A
4	270	XrPt505207	223.1	A	A	A	B	B	A	A	B	-	B	A	A	A	B	A	A	A	B	B	B	B	A	B	-		B	B	A	A	B	B	A	A	B	B	A	A	B	B	A	A	B	B	A	A	A
4	271	XrPt401273	223.1	A	A	A	B	B	A	A	-	-	-	A	A	A	B	A	A	A	B	B	-	B	A	B	-		B	-	A	A	B	-	A	A	B	-	A	A	B	B	A	A	-	-	A	A	A
4	272	XrPt410773	223.1	A	A	-	B	B	-	A	B	A	B	A	A	A	B	A	A	A	B	B	B	B	A	B	B		B	B	A	A	B	B	A	A	B	B	A	A	B	B	A	A	B	B	A	A	A
4	273	XrPt398798	223.7	A	A	A	B	B	-	A	B	A	B	A	A	A	B	A	A	A	B	B	B	B	A	B	B		B	B	A	A	B	A	A	A	B	B	A	A	B	B	A	A	B	B	A	A	A
4	274	XrPt508817	223.7	A	A	A	B	B	-	A	B	A	B	A	A	A	B	-	A	A	B	B	B	B	A	B	B		B	B	A	A	B	A	A	A	B	B	A	A	B	B	A	-	B	B	A	A	A
4	275	XrPt348507	223.7	-	A	A	B	B	-	A	B	A	B	A	A	A	B	A	A	A	B	B	B	B	A	B	B		B	B	A	A	B	A	A	A	B	B	A	A	B	B	A	-	B	B	A	A	A
4	276	XrPt505716	223.7	A	A	A	B	B	-	A	B	A	B	A	A	A	B	A	A	A	B	B	B	B	A	B	B		B	B	A	A	B	A	A	A	B	B	A	A	B	B	-	A	B	B	A	A	A
4	277	XrPt400433	223.7	A	A	A	B	B	-	A	B	A	B	A	A	A	B	A	A	A	B	B	B	B	A	B	B		B	B	A	A	B	A	A	A	B	B	A	A	B	B	A	A	B	B	A	A	A
4	278	XrPt508276	225.1	A	A	A	B	B	A	A	B	A	B	A	A	A	B	A	A	A	B	B	B	B	A	B	B		B	B	A	A	B	A	A	A	B	B	A	A	A	B	A	A	B	B	A	A	A
4	279	XrPt411151	226.7	A	A	A	B	A	A	A	B	A	B	A	A	A	B	A	A	A	B	B	B	B	A	B	B		B	-	A	A	B	B	A	A	-	B	A	A	A	B	A	A	B	B	A	A	A
4	280	XrPt400377	228.1	A	A	A	B	A	A	A	B	A	B	A	A	A	B	A	A	A	B	B	B	B	A	B	B		B	B	A	A	B	B	A	A	B	B	A	A	B	B	A	A	B	A	A	A	A
4	281	XrPt398747	228.1	A	A	A	B	A	-	A	B	A	B	A	A	A	B	-	A	A	B	B	B	B	A	B	B		B	B	A	A	B	B	A	A	B	-	A	A	B	B	A	A	B	A	A	A	A
4	282	XrPt508638	228.4	A	A	A	B	A	-	A	B	-	B	A	A	A	B	A	A	A	B	B	B	B	A	B	B		B	B	A	A	B	B	A	A	B	B	A	A	B	B	A	A	B	B	A	A	A
4	283	XrPt506146	228.4	A	A	A	B	A	-	A	B	A	B	A	A	A	B	A	A	A	B	B	B	B	A	B	B		B	B	A	A	B	B	A	A	B	B	A	A	B	B	A	A	B	B	A	A	A
4	284	XrPt505440	228.4	A	A	A	B	A	-	A	B	A	B	A	A	A	B	A	A	A	B	B	B	B	A	B	B		B	B	A	A	B	B	A	A	B	B	A	A	B	B	A	A	B	B	A	A	A
4	285	XrPt506444	228.4	A	A	A	B	A	-	A	B	A	B	A	A	A	B	A	A	A	B	B	B	B	A	B	B		B	B	A	A	B	B	-	A	B	B	A	A	B	B	A	A	B	B	A	A	A
4	286	XrPt401203	228.4	A	A	A	B	A	-	A	B	-	B	A	A	A	B	A	A	A	B	B	B	B	A	B	B		B	B	A	A	B	B	-	A	B	B	A	A	B	B	A	A	B	B	A	A	A
4	287	XrPt505418	228.4	A	A	A	B	A	A	A	B	A	B	A	A	A	B	A	A	A	B	B	B	B	A	B	B		B	B	A	A	B	B	A	A	B	B	A	A	B	B	A	-	B	B	A	A	A
4	288	XrPt389987	228.4	A	A	A	B	A	-	A	B	-	B	A	A	A	B	A	A	A	B	B	B	B	A	B	B		B	B	A	A	B	B	A	A	B	B	A	A	B	B	A	A	B	B	A	A	A
4	289	XrPt345110	228.4	A	A	A	B	A	-	A	B	A	B	A	A	A	B	A	A	A	B	B	B	B	A	B	B		B	B	A	A	B	B	-	A	B	B	A	A	B	B	A	A	B	B	A	A	A
4	290	XrPt398797	228.4	A	A	A	B	A	-	A	B	-	B	A	A	A	B	A	A	A	B	B	B	B	A	B	B		B	B	A	A	B	B	A	A	B	B	A	A	B	B	A	A	B	B	A	A	A
4	291	XrPt411156	228.8	A	A	A	B	B	-	A	B	A	B	A	A	A	B	A	A	A	B	B	B	B	A	B	B		B	B	A	A	B	B	A	A	B	B	A	A	B	B	A	A	B	B	A	A	A
4	292	XrPt400701	229.1	-	A	A	B	B	A	A	B	-	B	A	A	A	-	A	A	A	B	B	-	B	A	B	B		B	B	A	A	B	B	A	A	B	B	A	A	B	B	A	A	B	-	A	A	A
4	293	XrPt506330	229.3	A	A	A	B	B	-	A	B	A	B	A	A	A	B	A	-	A	B	B	B	B	A	B	B		B	B	A	A	B	B	A	A	B	B	A	A	B	B	A	A	B	B	A	A	A
4	294	XrPt402159	229.3	A	A	A	B	B	-	A	B	A	B	A	A	A	B	A	A	A	B	B	B	B	A	B	B		B	B	A	A	B	B	A	A	B	B	A	A	B	B	A	A	B	B	A	A	A
4	295	XrPt400308	229.3	A	A	A	B	B	A	A	B	A	B	A	A	A	B	A	A	A	B	B	B	B	-	B	B		B	B	A	A	B	B	A	A	B	B	A	A	B	B	A	A	B	B	A	A	A
4	296	XrPt400310	229.3	A	A	A	B	B	A	A	B	-	B	A	A	A	B	A	A	A	B	B	B	B	A	B	B		B	-	A	A	B	B	A	A	B	B	A	A	B	B	A	A	B	B	A	A	A
4	297	XrPt390550	229.3	A	A	A	B	B	-	A	B	A	B	A	A	A	B	A	A	A	B	B	B	B	-	B	B		B	B	A	A	B	B	A	A	B	B	A	A	B	B	A	A	B	B	A	A	A
4	298	XrPt398656	229.3	A	A	A	B	B	A	A	B	A	B	A	A	A	B	A	A	A	B	B	B	B	A	B	B		B	B	A	A	B	B	A	A	B	B	A	A	B	B	A	A	B	B	A	A	A
4	299	Xscp14m55	231.5	B	A	B	B	-	A	A	A	B	B	A	A	A	B	A	A	-	B	B	B	B	A	B	B		B	B	A	A	B	-	B	A	B	B	A	B	B	B	A	A	B	B	-	A	A
4	300	Xscsz23L500	233.2	B	A	B	B	-	A	A	A	B	B	A	A	A	B	A	A	A	B	B	B	B	A	B	B		B	B	A	A	-	-	B	-	B	B	-	B	B	B	A	B	B	B	-	A	A
4	301	XrPt509165	238.4	-	A	B	B	A	A	A	B	B	B	A	A	A	A	A	A	A	B	B	B	B	A	B	B		B	B	A	A	B	A	A	A	B	B	A	A	-	B	A	B	B	B	A	A	A
4	302	XrPt411374	238.8	-	A	B	B	A	-	A	B	A	B	A	A	A	A	A	A	A	B	B	B	B	A	B	B		B	B	A	A	B	A	A	A	B	B	A	A	-	B	A	B	B	B	A	A	A
4	303	XrPt402344	241	A	A	A	B	A	-	A	B	A	B	A	A	A	B	A	A	A	B	B	B	B	A	B	B		B	B	A	A	B	A	A	A	B	B	A	A	A	B	A	A	B	B	A	A	A
4	304	XrPt400753	271.1	-	B	A	B	A	A	B	A	B	A	A	B	B	B	B	B	A	A	A	A	A	A	A	A		A	B	A	A	A	-	B	A	B	A	-	A	A	B	A	B	A	-	B	B	B
4	305	XrPt508033	273.4	A	B	A	B	A	A	B	A	B	A	A	B	B	B	B	B	A	A	A	-	A	A	B	A		A	B	A	A	A	A	-	A	-	A	A	A	A	B	A	B	A	A	A	B	B
4	306	XrPt389664	275.2	A	A	B	B	A	B	B	A	-	A	A	B	B	A	B	B	A	A	A	B	A	A	B	A		A	B	A	A	A	B	B	A	B	A	A	A	-	B	A	B	A	A	A	B	B
4	307	XrPt509675	275.4	A	A	B	B	A	B	B	A	B	A	A	B	B	-	B	B	A	A	A	B	A	A	B	A		-	B	A	A	A	B	B	A	B	A	A	A	B	B	-	B	A	A	A	B	B
5	1	XrPt509442	0	B	A	A	B	A	-	A	A	B	B	A	A	-	A	B	B	B	B	A	A	A	A	B	B		A	B	A	-	A	B	A	A	B	B	A	B	B	B	B	B	B	B	A	A	A
5	2	XrPt390157	0.8	B	B	-	B	A	-	A	A	B	B	A	A	A	A	B	B	B	B	A	A	A	B	B	B		A	B	A	B	A	B	A	A	A	B	A	B	B	B	B	B	B	B	A	A	A
5	3	XrPt509355	0.8	B	B	-	B	A	A	-	A	B	B	A	A	A	A	B	B	B	B	A	A	-	B	B	B		A	B	A	B	A	B	A	A	A	B	A	B	B	B	B	B	B	-	A	A	A
5	4	XrPt508272	0.8	B	B	-	B	A	-	A	A	B	B	A	A	A	A	B	B	B	B	A	A	A	B	B	B		A	B	A	B	A	B	A	A	A	B	A	B	B	B	B	B	B	B	A	A	A
5	5	XrPt121465	4.9	B	B	B	B	A	B	A	A	-	B	B	B	A	A	B	B	B	B	B	A	A	A	B	B		A	B	A	B	A	B	A	A	B	B	A	B	B	B	B	B	A	B	A	A	A
5	6	XrPt402427	12.6	B	A	A	B	B	-	A	B	A	B	B	B	A	A	B	A	B	A	-	A	A	B	B	B		A	B	A	B	-	B	A	B	-	B	A	B	B	A	B	B	A	B	B	B	A
5	7	XrPt401812	13.9	B	A	B	B	B	-	A	A	B	B	B	B	A	A	B	A	B	A	-	B	A	B	B	B		A	B	-	B	A	B	A	B	-	-	A	B	B	A	B	B	A	B	B	B	A
5	8	XrPt505449	13.9	-	A	B	B	-	B	A	A	B	B	B	B	A	-	B	A	B	A	B	B	A	B	-	B		A	B	A	B	A	B	A	B	A	B	A	B	B	-	B	B	A	B	B	B	A
5	9	XrPt401379	13.9	B	A	B	B	A	B	A	A	B	B	B	B	A	A	B	A	B	A	B	B	A	A	B	B		A	B	A	-	A	B	-	B	-	B	A	B	B	A	B	B	A	B	B	B	A
5	10	XrPt509422	14.3	B	A	-	B	A	-	A	A	B	B	B	B	A	A	B	A	B	A	B	B	A	A	B	B		A	B	A	B	A	B	-	B	-	B	A	B	B	A	B	B	A	B	B	B	A
5	11	XrPt509650	14.5	B	A	-	B	A	B	A	A	B	B	B	B	A	A	B	A	B	A	B	B	A	A	B	B		A	B	A	B	A	B	-	B	-	B	A	B	B	A	B	B	A	B	B	B	A
5	12	XrPt509003	15.2	B	A	B	B	A	-	A	A	B	B	B	B	A	A	B	A	B	A	B	B	A	A	B	B		A	B	A	B	A	B	A	B	A	B	-	B	B	A	B	B	A	B	B	B	A
5	13	XrPt509236	15.2	B	A	B	B	A	B	A	A	B	B	B	B	A	A	B	A	B	A	B	B	A	A	B	B		A	B	A	B	A	B	A	B	A	B	A	B	B	A	B	B	A	B	B	B	A
5	14	XrPt505321	15.7	B	A	B	B	A	B	A	B	A	B	B	B	A	A	B	A	B	A	B	A	A	A	B	B		A	B	A	B	A	B	A	B	A	B	A	B	B	-	B	B	A	B	B	B	A
5	15	XrPt402416	16.6	B	A	B	B	B	-	A	A	-	B	B	B	A	A	B	A	B	A	B	B	A	B	B	B		A	B	A	B	A	B	A	B	A	B	A	-	-	A	B	B	A	-	B	-	A
5	16	XrPt402478	16.6	-	A	B	B	B	-	A	A	B	B	B	B	A	A	B	A	B	A	-	B	A	B	B	B		A	B	A	B	A	B	A	B	A	-	A	B	B	A	B	B	A	B	B	B	A
5	17	XrPt508006	16.6	B	A	B	B	B	B	A	A	B	B	B	B	A	A	B	A	-	A	-	B	A	B	B	B		A	B	A	B	A	B	-	B	A	B	A	B	B	A	B	B	A	B	B	B	A
5	18	XrPt507027	16.6	B	A	-	B	B	B	A	A	B	B	B	B	A	A	B	A	B	A	B	B	-	B	B	B		A	B	A	B	A	B	A	B	A	B	A	B	B	A	B	B	A	-	B	B	A
5	19	XrPt509331	17.8	B	A	-	B	B	B	A	A	B	B	B	B	A	A	B	A	-	A	A	B	A	B	B	B		A	B	A	A	-	B	A	-	A	B	A	B	-	A	-	B	A	B	B	-	A
5	20	XrPt505145	18.6	B	A	A	B	B	B	A	-	-	B	B	B	A	A	B	A	-	A	A	B	A	-	B	B		A	B	A	A	-	B	A	B	A	B	A	B	B	A	B	B	A	B	B	-	A
5	21	XrPt390191	18.9	B	A	A	B	B	-	A	A	B	B	B	B	A	A	B	A	A	A	A	B	A	B	B	B		A	B	A	A	A	B	A	B	A	B	A	B	B	A	B	B	A	B	B	B	A
5	22	XrPt505152	18.9	B	A	A	B	B	-	A	A	B	B	B	B	A	A	B	A	A	A	A	B	A	B	B	B		A	B	A	A	A	B	A	B	A	B	A	B	B	A	B	B	A	B	B	B	A
5	23	XrPt344764	18.9	B	A	A	B	B	-	A	A	B	B	B	B	A	A	B	A	A	A	A	B	A	-	B	B		A	B	A	A	A	B	A	B	A	B	A	B	B	A	B	B	A	B	B	B	A
5	24	XrPt411232	21.7	B	A	A	B	A	A	A	A	A	B	B	B	A	B	B	A	A	A	B	B	A	A	B	B		A	B	A	A	A	B	A	B	A	B	A	B	B	B	B	B	A	B	A	A	A
5	25	XrPt411139	29.6	B	A	A	B	-	A	A	A	A	B	A	A	A	-	-	-	A	A	A	-	A	-	B	B		A	B	A	-	A	B	A	B	A	B	A	B	B	B	-	A	A	B	A	A	A
5	26	XrPt508627	29.6	B	A	A	B	A	A	A	A	A	B	A	A	A	-	-	-	A	-	A	A	A	B	B	B		A	B	A	-	A	B	A	-	A	-	A	B	B	B	-	A	A	B	A	A	A
5	27	XrPt400232	31.3	B	A	-	B	A	A	A	A	B	B	A	A	A	B	B	B	A	A	A	A	A	A	B	-		A	B	A	B	A	B	A	B	A	B	A	B	B	-	B	-	-	-	-	A	A
5	28	XrPt508794	31.3	B	A	-	B	A	A	A	A	B	B	A	A	A	B	B	B	A	A	A	A	A	A	B	B		A	B	A	B	A	B	A	B	A	B	A	B	B	B	B	A	B	B	A	A	A
5	29	XrPt401641	31.3	B	A	-	B	A	A	A	A	B	B	A	A	A	B	B	B	A	A	A	A	A	A	B	B		A	B	A	B	A	B	A	B	A	B	A	B	B	B	B	A	B	B	A	A	A
5	30	XrPt509265	33.9	B	A	A	B	B	-	A	A	B	B	A	A	A	B	A	B	A	A	A	A	A	B	B	B		A	B	A	A	A	A	B	B	A	B	A	A	B	B	B	A	B	B	A	A	B
5	31	XrPt411081	33.9	B	A	A	B	B	A	A	A	B	B	A	A	A	B	A	B	A	A	A	A	A	B	B	-		A	B	A	A	A	A	B	B	A	B	A	A	B	B	B	A	B	-	A	A	B
5	32	XrPt410855	33.9	B	A	A	B	B	-	A	A	B	B	A	A	A	B	A	B	A	A	A	A	A	B	B	B		A	B	A	A	A	A	B	B	A	B	A	A	B	B	B	A	B	B	A	A	B
5	33	XrPt402496	33.9	B	A	A	B	B	-	A	A	B	B	A	A	A	B	A	B	A	A	A	A	A	-	B	B		A	B	A	A	A	A	B	B	A	B	A	A	B	B	B	-	B	B	A	A	B
5	34	XrPt509206	33.9	B	A	A	B	B	B	A	A	B	B	A	A	A	B	A	B	A	A	A	A	A	B	B	B		A	B	A	A	A	A	B	B	A	B	A	A	B	B	B	A	B	B	A	A	B
5	35	XrPt506480	33.9	B	A	A	B	B	-	A	A	B	B	A	A	A	B	A	B	A	A	A	A	A	B	B	B		A	B	A	A	A	A	B	B	A	B	A	A	B	B	B	A	B	B	A	A	B
5	36	XrPt346259	33.9	B	-	A	B	B	B	A	A	B	B	A	A	A	B	A	B	A	A	A	A	A	B	B	B		A	B	A	A	A	A	B	B	A	B	A	A	B	B	B	A	B	B	A	A	B
5	37	XrPt509041	33.9	B	A	A	B	B	-	A	A	B	B	A	A	A	B	A	B	A	A	A	A	A	B	B	B		A	B	A	A	A	A	B	B	A	B	A	A	B	B	B	A	B	B	A	A	B
5	38	Xapr5.70	34.9	B	A	-	B	A	B	A	A	B	B	B	A	A	A	A	A	A	A	B	A	A	A	B	B		A	B	A	A	A	B	-	B	A	B	A	B	B	A	B	A	A	B	-	B	B
5	39	XrPt508845	36.8	A	B	A	B	A	A	A	A	B	B	A	A	A	B	A	B	A	A	A	-	A	A	B	B		A	B	A	A	A	A	B	B	A	B	A	A	B	B	B	A	-	B	A	A	B
5	40	XrPt121163	36.8	B	A	A	B	A	A	A	A	B	B	A	A	A	B	A	B	A	A	A	B	A	A	A	B		A	A	A	A	A	A	B	B	A	B	A	A	B	B	B	A	A	-	A	A	B
5	41	XrPt509607	39.3	B	A	A	B	A	A	A	A	B	B	A	A	A	B	A	B	A	A	A	B	A	A	A	-		A	A	A	A	A	A	B	B	A	B	A	A	B	B	B	A	A	B	A	A	B
5	42	XrPt399683	40.1	B	A	A	B	A	-	A	A	B	B	A	A	A	B	A	B	A	A	A	B	A	A	A	B		A	A	A	A	A	A	B	B	A	B	A	A	B	B	B	A	A	B	A	A	B
5	43	XrPt508373	41	B	-	A	-	A	-	A	-	B	B	A	-	A	B	A	B	A	A	A	B	A	A	-	B		A	A	A	A	A	A	B	B	A	B	A	A	B	B	B	A	B	B	A	A	B
5	44	XrPt398734	42.7	B	-	A	B	A	B	A	A	B	B	A	A	B	B	-	B	-	A	-	B	A	A	B	B		A	-	A	-	B	A	B	B	-	B	A	A	B	B	B	-	B	B	A	A	B
5	45	XrPt390218	44.1	B	B	A	B	A	-	A	A	B	B	A	A	A	B	A	B	A	A	A	B	A	A	B	B		A	B	A	A	A	A	B	B	A	B	A	A	B	B	B	A	B	B	A	A	B
5	46	XrPt508518	46	B	A	A	B	A	-	A	A	B	B	A	A	A	B	-	B	A	A	A	B	A	A	A	B		A	A	A	A	A	A	B	B	A	B	A	A	B	B	B	A	B	B	A	A	B
5	47	XrPt508095	46.2	B	A	A	B	A	A	A	A	B	B	A	A	A	B	-	-	A	A	A	-	A	A	A	B		A	-	A	A	A	A	B	B	A	B	-	A	B	B	B	A	B	B	A	A	B
5	48	XrPt401063	46.4	B	A	A	B	A	A	A	A	B	B	A	A	A	B	A	B	A	A	A	B	A	A	A	B		A	A	A	A	A	A	B	B	A	B	A	A	B	B	B	A	B	B	A	A	B
5	49	XrPt390568	47.5	B	A	A	B	A	-	A	A	B	B	A	A	A	B	A	B	A	B	A	B	A	A	A	B		A	A	A	A	A	A	B	B	A	B	A	A	B	B	B	A	B	B	A	A	B
5	50	XrPt402054	47.5	B	-	A	B	A	-	A	A	B	B	A	A	A	B	A	B	A	B	A	B	A	A	A	B		A	A	A	A	A	A	B	B	A	B	A	A	B	B	B	A	B	B	A	A	B
5	51	XrPt410863	47.5	B	A	A	B	A	-	A	A	B	B	A	A	A	B	A	B	A	B	A	B	A	A	A	B		A	A	A	A	A	A	B	B	A	B	A	A	B	B	B	A	-	B	A	A	B
5	52	XrPt505540	47.5	B	A	A	B	A	-	A	A	B	B	A	A	A	B	A	B	A	B	A	B	A	A	A	B		A	A	A	A	A	A	B	B	A	B	A	A	B	B	B	A	B	B	A	A	B
5	53	XrPt389838	50.8	B	A	A	B	A	A	A	A	B	B	A	A	A	B	A	B	A	B	A	B	A	A	B	-		A	B	A	A	A	B	B	-	A	B	B	A	B	B	B	A	B	B	A	A	B
5	54	XrPt348648	51.4	B	A	A	B	A	A	A	A	B	B	A	A	A	B	A	B	A	B	A	B	A	A	B	B		A	B	A	A	A	B	B	B	A	B	B	A	B	B	B	A	B	B	A	A	B
5	55	XrPt389545	51.4	B	A	A	B	A	A	A	A	B	B	A	A	A	B	A	B	A	B	A	B	A	A	B	B		A	B	A	A	A	B	B	B	A	B	B	-	B	B	B	A	B	B	A	A	B
5	56	Xapr5.25	84.7	B	B	B	B	B	A	A	B	B	B	B	A	A	B	A	B	A	A	A	A	B	A	B	B		B	-	A	B	A	B	B	B	A	A	B	B	B	B	A	B	B	A	-	B	-
5	57	XrPt506982	86.6	B	B	B	A	A	A	A	A	B	A	A	A	A	B	A	-	A	A	B	A	A	A	B	B		A	B	A	B	A	A	B	B	A	A	B	B	A	B	B	B	B	A	A	A	B
5	58	XrPt346517	86.6	B	B	B	A	A	B	A	A	B	A	A	A	A	B	A	-	A	B	B	A	A	A	B	A		A	B	B	B	A	A	B	B	A	A	B	B	A	B	B	B	B	-	A	A	A
5	59	XrPt507939	91.3	B	B	B	A	A	-	A	A	B	A	A	A	A	B	A	A	A	B	B	A	A	A	B	A		A	B	B	B	A	A	B	B	-	A	B	B	A	B	B	B	B	A	A	A	A
5	60	XrPt508861	91.3	B	B	B	A	A	A	A	A	B	A	A	A	A	B	A	-	A	B	B	A	A	A	B	A		A	B	B	B	A	A	B	B	A	A	B	B	A	B	B	B	B	A	A	A	A
5	61	XrPt507943	129.7	B	-	A	B	A	B	A	A	A	B	B	A	B	A	B	A	A	B	A	A	A	A	B	A		A	B	B	B	A	A	B	A	B	B	A	B	B	B	A	B	B	A	A	A	A
5	62	XrPt401712	129.7	B	A	A	B	A	A	A	A	A	B	B	A	B	A	A	A	A	B	A	A	A	A	B	A		A	B	B	B	A	A	-	B	B	B	A	B	B	B	B	B	B	A	A	A	A
5	63	XrPt117257	129.7	B	A	A	B	A	-	A	A	A	B	B	A	B	A	A	A	A	B	A	A	A	A	B	-		A	B	B	B	A	A	B	B	B	B	A	B	B	B	B	B	B	A	A	A	A
5	64	XrPt117324	129.7	B	A	A	B	A	-	A	A	A	B	B	A	B	A	A	A	A	B	A	A	A	A	B	A		A	B	B	B	A	A	B	B	B	B	A	B	B	B	B	B	B	A	A	A	A
5	65	XrPt509392	130.3	B	A	A	B	A	-	A	A	A	B	B	A	B	A	A	A	A	B	A	A	A	A	B	A		A	B	B	B	A	A	B	B	B	B	A	B	B	B	B	B	B	A	A	A	A
5	66	XrPt508412	132.3	B	A	A	B	A	A	A	A	A	B	B	A	B	B	A	A	A	B	A	A	B	A	B	B		A	B	B	B	A	A	B	B	-	B	B	B	B	A	B	A	B	A	A	A	A
5	67	XrPt389649	132.3	B	A	A	B	A	-	A	A	A	B	B	A	B	B	A	A	A	B	A	A	B	A	B	B		A	B	B	B	A	A	-	B	B	B	B	B	B	A	B	A	B	A	A	A	A
5	68	XrPt347413	132.7	B	A	A	B	A	B	A	A	A	B	B	A	B	B	A	A	A	B	A	A	B	A	B	B		A	B	B	B	A	A	B	B	B	B	B	B	B	A	B	A	B	A	A	A	A
5	69	XrPt390449	134	A	A	A	B	A	A	A	B	A	B	B	A	B	B	-	A	A	B	A	B	B	A	A	B		A	B	-	B	A	A	A	B	-	B	B	B	B	A	B	-	B	A	A	A	A
5	70	XrPt505732	134.2	A	A	A	B	A	-	A	B	-	B	B	A	B	B	A	A	A	B	A	B	B	A	A	B		A	B	B	B	A	A	B	B	B	B	B	B	B	A	B	B	B	-	A	A	A
5	71	XrPt411231	135.9	A	A	A	B	A	B	A	B	B	B	B	A	B	B	A	A	A	A	A	B	B	A	A	B		A	B	B	B	A	A	B	B	B	B	A	B	B	A	-	B	B	B	A	A	A
5	72	XrPt348262	136.1	A	A	A	B	A	B	A	B	B	B	B	A	B	B	A	A	A	A	A	B	B	A	A	B		A	B	B	B	A	A	B	-	B	B	A	B	B	A	B	B	B	-	A	A	A
5	73	XrPt507724	136.1	A	B	B	B	A	A	A	B	B	A	A	A	B	B	A	A	A	A	A	A	A	A	B	-		A	A	B	B	A	A	B	B	B	B	B	B	A	A	B	B	B	A	A	A	-
5	74	XrPt410942	149.4	A	B	B	B	A	A	A	B	B	A	A	A	B	B	A	A	A	A	A	A	A	A	B	A		A	A	B	B	A	A	B	B	B	B	B	-	A	A	B	B	B	A	A	A	-
5	75	XrPt346641	149.9	A	B	B	B	A	A	-	B	B	A	A	A	-	B	A	A	A	A	A	A	A	A	B	A		A	A	B	B	A	-	-	B	A	B	B	A	A	A	-	B	B	A	A	A	A
5	76	XrPt390144	150.5	B	B	B	B	A	-	A	B	B	A	A	A	-	B	A	A	A	A	A	A	A	A	B	A		A	A	B	B	A	A	B	B	B	B	B	-	A	A	B	B	B	A	A	A	A
5	77	XrPt349332	150.5	B	B	B	B	A	-	A	B	B	A	A	A	B	B	A	A	A	A	A	A	A	A	B	A		A	A	B	B	A	A	B	B	B	B	B	-	A	A	B	B	B	A	A	A	A
5	78	XrPt390151	158.6	B	A	-	B	-	B	A	A	B	B	A	A	B	B	A	A	A	A	A	-	-	A	A	B		B	B	B	B	A	A	B	-	B	A	B	B	B	A	B	B	-	A	A	A	A
5	79	XrPt508769	160.9	B	A	A	B	B	-	A	A	A	B	A	A	B	B	A	A	A	A	A	A	A	A	A	B		B	B	B	B	A	A	B	B	B	B	B	B	B	A	B	B	B	A	A	A	A
5	80	XrPt119858	163.4	A	A	A	B	B	-	A	B	A	B	B	A	B	B	A	A	A	A	A	B	B	-	A	B		B	B	B	-	A	A	B	B	-	B	B	B	B	A	B	B	B	A	A	A	A
5	81	XrPt346094	172.7	B	A	-	-	A	A	A	A	A	B	A	A	A	-	A	B	A	B	A	A	A	A	A	B		A	B	B	B	A	A	B	A	B	B	A	B	A	B	-	A	B	A	A	A	B
5	82	XrPt399887	174.7	B	A	A	B	A	-	A	A	B	B	A	A	A	B	A	B	A	B	A	A	A	A	A	B		A	B	B	B	A	A	B	A	B	B	A	B	A	B	B	A	B	A	A	A	B
5	83	XrPt398692	179.2	B	A	A	B	B	B	A	A	B	B	A	A	A	B	A	B	A	B	A	B	A	A	A	B		A	B	B	A	A	A	B	B	-	B	A	B	B	B	-	A	B	A	A	A	B
5	84	XrPt401573	183.1	B	A	A	B	A	A	A	A	B	B	-	A	A	B	-	-	A	B	A	B	A	A	B	B		A	-	A	A	A	A	-	B	A	B	A	-	B	B	-	A	B	-	A	A	B
5	85	XrPt507068	185.3	B	A	A	B	A	B	A	A	B	-	A	A	A	B	A	B	A	B	A	B	A	A	A	B		A	B	A	A	A	-	-	B	-	B	A	-	B	B	B	A	B	B	A	A	B
5	86	XrPt509256	187.1	B	A	A	B	A	A	A	A	B	B	A	A	A	B	A	B	A	B	A	B	A	A	B	B		A	B	A	A	A	B	B	B	A	B	B	-	B	B	B	A	B	B	A	A	B
5	87	XrPt400221	188.3	B	A	A	B	A	A	A	A	B	B	A	A	A	B	A	B	A	B	A	B	A	A	B	B		A	B	A	A	A	B	-	B	A	B	B	A	B	B	B	A	B	B	A	A	B
5	88	XrPt507192	205.9	B	A	-	A	A	A	A	A	-	A	-	A	-	B	A	A	A	A	A	A	-	A	A	-		A	A	-	-	A	A	-	B	-	B	B	B	-	A	B	B	-	A	A	A	A
5	89	XrPt402009	205.9	B	A	A	B	A	B	A	A	B	A	A	A	B	B	A	A	A	A	A	A	A	A	A	B		B	B	B	-	A	A	-	B	B	B	B	B	B	A	B	B	B	A	A	A	A
5	90	XrPt401849	208.5	B	A	A	B	A	-	A	A	B	A	A	A	B	B	A	A	A	A	A	A	A	A	A	B		B	B	B	-	A	A	B	B	B	B	B	B	B	A	B	B	B	A	A	A	A
5	91	XrPt402033	208.5	B	A	A	B	A	-	A	A	B	A	A	A	B	B	A	A	A	A	A	A	A	A	A	B		B	B	B	-	A	A	-	B	-	B	B	B	B	A	-	B	B	A	A	A	A
5	92	XrPt400757	208.5	B	A	-	B	A	B	-	A	B	A	A	A	B	B	-	A	A	A	A	A	A	A	A	B		B	B	B	B	A	A	B	B	B	B	B	B	B	A	B	B	B	A	A	A	A
5	93	XrPt401620	208.5	B	A	-	B	A	B	A	-	B	A	A	A	B	B	B	A	A	A	A	A	A	A	A	B		B	B	B	B	A	A	B	B	B	B	B	B	B	A	B	B	B	A	A	A	A
5	94	XrPt401040	208.9	B	-	-	B	A	B	A	A	B	A	A	A	B	B	-	A	A	A	A	A	A	A	A	B		B	B	B	B	A	A	B	B	B	B	B	B	B	A	B	B	B	A	A	A	A
5	95	XrPt401521	210.6	B	A	A	B	A	-	A	A	B	A	A	A	B	B	A	A	A	A	A	A	A	A	A	B		B	B	B	-	A	A	B	B	B	B	B	B	B	A	B	B	B	A	A	A	A
5	96	XrPt119718	210.6	B	A	-	B	B	-	A	A	B	A	A	A	B	B	B	A	A	A	A	A	A	A	A	B		B	B	B	B	A	A	B	B	B	B	B	B	B	A	B	B	B	B	A	A	A
5	97	XrPt347257	210.6	B	A	-	B	B	B	A	A	B	A	A	A	B	B	B	-	A	A	A	A	A	A	A	B		B	B	B	B	A	A	B	B	B	B	B	B	B	A	B	B	B	B	A	A	A
5	98	XrPt508427	212.3	B	A	-	B	B	B	A	A	B	A	A	A	B	B	B	A	A	A	A	A	A	A	A	B		B	B	B	B	A	A	B	B	B	B	B	B	B	A	B	B	B	B	A	A	A
5	99	XrPt400941	215.9	B	A	-	A	A	B	A	A	B	A	A	A	B	B	B	-	A	A	A	A	A	A	A	B		B	A	B	B	A	A	B	B	B	B	B	B	B	A	B	B	B	-	A	A	A
5	100	XrPt348431	215.9	B	A	B	A	A	B	A	A	B	A	A	A	B	B	A	A	A	A	A	A	A	A	A	A	I	B	A	B	B	A	A	B	B	B	B	B	B	B	A	B	B	B	-	A	A	A
5	101	XrPt507678	215.9	B	A	B	A	A	B	A	A	B	A	A	A	B	B	-	A	A	A	A	A	A	A	A	A	I	B	A	B	B	A	A	B	B	B	B	B	B	B	A	B	B	B	-	A	A	A
5	102	XrPt120605	215.9	B	A	B	A	A	B	A	A	B	A	A	A	B	B	A	A	A	A	A	A	A	A	A	A	I	B	A	B	B	A	A	B	B	B	B	B	B	B	A	B	B	B	-	A	A	A
5	103	XrPt402393	216.7	B	A	B	A	A	B	A	A	B	A	A	A	B	B	A	A	A	A	A	A	A	A	A	A	TKW5.2.R	B	A	B	B	A	A	B	B	B	B	B	B	B	A	B	B	-	-	A	A	A
5	104	XrPt506172	217.9	B	A	A	A	A	B	A	A	B	A	A	A	B	B	A	A	A	A	A	A	A	A	A	A	I	B	A	B	-	A	A	B	B	B	B	B	B	B	A	B	B	B	A	A	A	A
5	105	XrPt389472	219.5	B	A	A	-	A	A	A	A	B	A	A	A	B	B	A	A	A	-	A	A	A	A	A	A	I	B	A	-	A	A	A	B	B	B	B	B	B	B	A	B	B	B	A	B	-	A
5	106	XrPt505467	220.3	B	A	A	-	B	A	A	A	B	A	A	-	B	B	A	A	A	A	A	A	A	A	A	B	I	A	A	B	A	A	A	B	B	B	B	B	-	-	A	-	B	B	A	B	A	A
5	107	XrPt116686	222.3	B	A	-	B	B	B	A	B	B	A	A	A	B	B	A	A	A	A	A	A	A	A	A	A		B	A	B	B	A	A	B	B	B	B	B	B	B	A	B	B	B	A	A	A	A
5	108	XrPt400368	222.3	B	A	B	B	B	A	A	B	B	A	A	A	B	B	A	A	A	A	A	A	A	A	A	A		B	A	B	B	A	A	B	B	B	B	B	B	B	A	B	B	B	A	A	A	A
5	109	XrPt402087	222.3	B	A	-	B	B	-	A	B	B	A	A	A	B	B	A	A	A	A	A	A	A	A	A	A		B	A	B	B	A	A	B	B	B	B	B	B	B	A	B	B	B	A	A	A	A
5	110	XrPt507099	222.3	B	A	B	B	-	-	A	B	B	A	A	A	B	B	A	A	A	-	A	A	-	-	A	A		B	A	-	B	A	A	B	B	B	B	B	B	-	A	B	B	B	-	-	-	A
5	111	XrPt508190	222.3	B	A	B	B	-	-	A	B	B	A	A	A	B	B	A	A	A	A	A	A	A	A	A	A		B	A	B	B	A	A	B	B	B	B	B	B	B	A	B	B	B	A	A	A	A
5	112	XrPt389969	222.3	B	A	-	B	A	-	A	B	B	A	A	A	B	B	A	A	A	A	A	A	A	A	A	A		B	A	B	B	A	A	B	B	B	B	B	B	B	A	B	B	B	A	A	A	A
5	113	XrPt116665	222.3	B	A	-	B	A	B	A	B	B	A	A	A	B	B	A	A	A	A	A	A	A	A	A	A		B	A	B	B	A	A	B	B	B	B	B	B	B	A	B	B	B	A	A	A	A
5	114	XrPt401805	222.5	B	A	-	B	A	A	A	B	B	A	A	A	B	B	A	A	A	-	A	A	A	A	A	-		-	A	B	B	A	-	B	B	B	B	B	B	B	A	B	B	B	A	A	A	A
5	115	XrPt508097	222.5	-	-	B	B	A	-	A	B	B	A	A	A	B	B	A	A	A	A	A	A	A	A	A	A		B	A	B	B	A	A	B	B	B	-	B	B	B	A	B	B	B	A	A	A	A
5	116	XrPt508986	225.3	B	A	A	-	-	A	A	B	B	A	A	A	B	B	A	A	A	A	A	A	A	A	A	A		B	A	B	A	A	A	B	B	B	A	B	B	B	A	B	B	B	A	A	A	A
5	117	Xscm0077	226.4	B	-	A	-	-	A	A	-	-	-	-	-	-	-	-	-	A	A	-	B	-	-	-	-		-	A	-	A	-	A	-	B	B	A	B	-	-	-	B	B	-	-	A	-	A
5	118	XrPt401944	228.1	B	A	A	-	A	A	A	B	B	A	A	-	B	B	-	A	A	A	A	A	A	A	A	A	I	B	A	B	A	A	A	A	B	B	A	B	B	B	A	B	B	B	A	-	-	A
5	119	XrPt402461	228.3	B	A	A	-	A	A	A	B	B	A	A	A	B	B	A	A	A	A	A	A	A	A	A	A	I	B	A	B	A	A	A	-	B	-	A	B	B	B	A	A	B	B	A	A	A	A
5	120	XrPt507042	228.3	B	A	A	-	A	A	A	B	B	A	A	A	B	B	A	A	A	A	A	A	A	A	A	A	I	B	A	B	A	A	A	B	B	B	-	B	B	B	A	B	B	B	A	A	A	A
5	121	XrPt401463	228.5	B	A	A	-	A	A	A	B	B	A	A	A	B	B	A	A	A	A	A	A	A	A	A	A	I	B	A	B	A	A	A	B	B	B	A	B	B	B	A	B	B	B	A	A	A	A
5	122	XrPt506108	229.3	B	A	B	B	-	B	A	B	B	A	A	A	B	B	A	A	A	A	A	A	A	A	A	A	I	B	A	B	A	-	A	B	B	B	A	B	B	B	A	B	B	B	A	A	A	A
5	123	XrPt399462	229.7	B	A	B	B	A	-	A	B	B	A	A	A	B	B	A	A	A	A	A	A	A	A	A	A	I	B	A	B	A	A	A	B	B	B	A	B	B	B	A	B	B	B	A	A	A	A
5	124	XrPt411415	231	B	A	A	-	A	A	A	B	B	A	A	A	B	B	A	A	A	A	A	A	A	A	A	A	TKW5.4.R	B	A	B	A	A	A	-	B	B	A	B	B	B	A	-	B	B	A	A	A	A
5	125	XrPt347640	231.2	B	A	A	B	A	A	A	B	B	A	A	A	B	B	A	A	A	A	A	A	A	A	A	A	I	B	A	B	A	A	A	B	B	B	A	B	B	B	A	B	B	B	A	A	A	A
5	126	XrPt398585	231.2	B	A	A	B	A	-	A	B	B	A	A	A	B	B	A	A	A	A	A	A	A	A	A	A	I	B	A	B	A	A	A	B	B	B	A	B	B	B	A	B	B	B	A	A	A	A
5	127	XrPt398653	231.2	B	A	A	B	A	-	A	B	B	A	A	A	B	B	A	A	A	A	A	A	A	A	A	A	I	B	A	B	A	A	A	B	B	B	A	B	B	B	A	B	B	B	A	A	A	A
5	128	XrPt508089	231.2	B	A	A	B	A	A	A	B	B	A	A	A	B	B	A	A	A	A	A	A	A	A	A	A	I	B	A	B	A	A	A	B	B	B	A	B	B	B	A	B	B	B	A	A	A	A
5	129	XrPt346969	231.2	B	A	A	B	A	A	A	B	B	A	A	A	B	-	A	A	A	A	A	A	A	A	A	A	I	B	A	B	A	A	A	B	B	B	A	B	B	B	A	B	B	B	A	A	A	A
5	130	XrPt505182	231.2	B	A	A	B	A	-	A	B	B	A	A	A	B	B	A	A	A	A	A	A	A	A	A	A	I	B	A	B	A	A	A	B	B	B	A	B	B	B	A	B	B	B	A	A	A	A
5	131	XrPt505583	231.2	B	A	A	B	A	-	A	B	B	A	A	A	B	B	A	A	A	A	A	A	A	A	A	A	I	B	A	B	A	A	A	B	B	B	A	B	B	B	A	B	B	B	A	A	A	A
5	132	XrPt346964	231.2	B	A	A	B	A	A	A	B	B	A	A	A	B	B	A	A	A	A	A	A	A	A	A	A	I	B	A	B	A	A	A	B	B	B	-	B	B	B	A	B	B	B	A	A	A	A
5	133	XrPt401633	231.2	B	A	A	B	A	A	A	B	B	A	A	A	B	B	A	A	A	A	A	A	A	A	A	A		B	A	B	A	A	A	B	B	B	A	B	B	B	A	B	B	B	A	A	A	A
5	134	XrPt506729	231.2	B	A	A	B	A	A	A	B	B	A	A	A	B	B	A	A	A	A	A	A	A	A	A	A		B	A	B	B	A	A	B	B	B	A	B	B	-	A	B	B	B	A	A	A	B
5	135	XrPt401688	231.8	B	A	A	B	A	A	A	B	B	A	A	A	B	B	A	A	A	A	A	A	A	A	A	A		B	A	B	B	A	A	B	B	B	A	B	B	B	A	B	B	B	A	A	A	B
5	136	XrPt401710	231.8	B	A	A	-	-	A	A	B	B	A	A	A	B	B	-	A	A	A	A	-	A	A	A	A		B	A	-	B	A	A	B	B	B	-	B	B	B	A	B	B	B	A	-	-	-
5	137	XrPt508905	233.4	-	A	A	B	A	A	A	B	B	A	A	A	B	B	A	A	A	A	A	A	A	A	A	A		B	A	B	B	A	A	B	B	A	A	B	-	B	A	B	-	B	A	A	A	A
5	138	XrPt509088	235.8	B	-	B	B	A	A	A	B	B	A	A	-	B	B	A	-	A	A	A	A	A	A	A	A		A	B	-	B	A	A	B	B	A	-	B	B	B	A	B	B	B	A	A	A	B
5	139	XrPt508071	236.9	B	A	-	B	A	-	A	B	B	A	A	A	B	B	A	-	A	A	A	A	A	A	A	A		B	B	B	B	A	A	B	B	A	A	B	B	B	A	B	B	B	A	A	A	B
5	140	XrPt507263	236.9	B	A	-	B	A	-	A	B	B	A	A	A	B	B	A	A	A	A	A	A	A	A	A	A		B	B	B	B	A	A	B	B	A	A	B	B	B	A	B	B	B	A	A	A	B
5	141	XrPt507421	237.3	B	A	B	B	-	A	A	B	B	A	A	A	B	B	A	A	A	A	A	A	A	A	A	A		B	B	B	B	A	A	B	B	A	A	B	B	B	A	B	B	B	A	A	A	B
5	142	XrPt400444	237.3	B	A	B	B	A	-	A	B	B	A	A	A	B	B	A	A	A	A	A	A	A	A	A	A		B	B	B	B	A	A	B	B	B	A	B	B	B	A	B	B	B	A	A	A	B
5	143	XrPt402148	237.3	B	-	B	B	-	-	A	B	B	A	A	A	B	B	A	A	A	A	A	-	A	A	A	A		-	B	-	B	A	A	B	B	B	A	B	B	B	A	B	B	B	A	A	A	B
5	144	XrPt505348	237.3	B	A	B	B	A	A	A	B	B	A	A	A	B	B	A	A	A	A	A	A	A	A	A	A		B	B	B	B	A	A	B	B	B	A	B	B	B	A	B	B	B	A	A	A	B
5	145	XrPt398818	237.7	B	A	B	B	A	-	A	B	B	A	A	A	B	B	A	A	A	A	A	A	A	A	A	A		B	B	B	B	A	A	B	B	B	A	B	B	B	A	B	B	B	A	A	A	B
5	146	XrPt506821	240.7	B	A	-	B	A	A	A	-	B	A	A	A	B	B	A	A	A	A	A	A	A	A	A	A		A	A	B	B	A	A	B	B	A	A	B	A	B	A	B	B	B	A	A	A	A
5	147	XrPt346454	241.8	B	A	A	B	A	A	A	B	B	A	A	A	B	B	A	A	A	A	A	-	A	A	A	A		B	A	-	B	A	A	B	B	A	A	-	-	B	A	B	B	-	A	A	-	A
5	148	Xapr5.20	244.3	A	B	A	B	B	A	A	B	B	B	B	A	A	B	A	B	A	A	A	B	B	A	B	B		B	A	B	B	B	B	B	B	A	A	B	B	B	B	B	B	B	A	A	B	A
5	149	XrPt509677	244.3	B	B	-	B	A	A	A	A	B	A	A	A	A	B	A	A	A	A	A	A	A	A	B	A		A	A	B	B	A	A	-	B	A	B	B	-	A	B	B	B	B	A	B	A	A
5	150	XrPt398509	244.3	B	B	A	B	A	-	A	A	-	A	A	A	A	B	A	A	-	A	A	A	A	A	B	A		A	A	B	B	A	A	B	-	-	B	B	B	A	-	B	B	B	A	B	A	A
5	151	XrPt347590	244.3	B	B	-	B	A	A	A	A	B	A	A	A	-	B	A	A	A	A	A	A	A	A	B	A		-	A	B	B	A	A	B	B	A	B	B	B	-	-	B	B	B	A	B	A	A
5	152	XrPt411479	244.3	B	B	A	B	A	-	A	A	B	A	A	A	A	B	A	A	-	A	A	A	A	A	B	A	I	A	A	B	B	A	A	B	B	A	B	B	B	A	B	B	B	B	A	B	A	A
5	153	XrPt509550	244.3	B	B	A	B	A	A	A	A	B	A	A	A	A	B	A	A	A	A	A	A	A	A	B	A	I	A	A	B	B	A	A	-	B	A	B	B	B	A	B	B	B	B	A	B	A	A
5	154	XrPt347235	244.3	B	B	A	B	A	-	A	A	B	A	A	A	A	B	A	A	-	A	A	A	A	A	B	-	TKW5.5.R	A	A	B	B	A	A	B	B	A	B	B	B	A	B	B	B	B	A	B	A	A
5	155	XrPt399520	244.3	B	B	A	B	A	A	A	A	B	A	A	A	A	B	A	A	A	A	A	A	A	A	B	A	I	A	A	B	B	A	A	B	B	A	B	B	B	A	B	B	B	B	A	B	A	A
5	156	XrPt347726	244.3	B	B	A	B	A	A	A	A	B	A	A	A	A	B	A	A	A	A	A	A	A	A	B	A	I	A	A	B	B	A	A	B	B	A	B	B	B	A	B	B	B	B	A	B	A	A
5	157	XrPt346862	244.3	B	B	A	B	A	A	A	A	B	A	A	A	A	B	A	A	A	A	A	A	A	A	B	A	I	A	A	B	B	A	A	B	B	A	-	B	B	A	B	B	B	B	A	B	A	A
5	158	XrPt505581	255.9	B	B	A	B	A	-	A	A	B	A	A	A	A	B	A	A	-	A	A	A	A	A	B	A		A	A	B	B	A	A	B	B	A	B	B	B	A	B	B	B	B	A	B	A	A
5	159	XrPt390527	259	B	B	B	B	A	A	B	B	B	A	A	A	A	B	A	A	A	A	B	A	A	A	B	A		A	A	-	B	A	A	-	A	A	B	B	-	-	B	A	B	B	A	B	-	A
5	160	XrPt347076	259	B	B	B	B	A	A	B	B	B	A	A	A	A	B	A	A	A	A	B	A	A	A	B	A		A	A	B	B	A	A	-	A	A	B	B	-	B	B	A	B	B	A	B	A	A
5	161	XrPt390242	259	B	B	B	B	A	A	B	B	B	A	A	A	A	B	A	A	A	A	B	A	A	A	B	A		A	A	B	B	A	A	A	A	A	B	B	-	B	B	A	B	B	A	B	A	A
5	162	XrPt402008	259	B	B	B	B	A	A	B	B	B	A	A	A	A	B	A	A	A	A	B	A	A	A	B	A		-	A	B	B	-	A	-	-	A	B	B	-	-	B	A	-	B	A	B	A	A
5	163	XrPt389590	259	B	B	B	B	A	-	B	B	B	A	A	A	A	B	A	A	A	A	B	A	A	-	B	A		A	A	B	B	A	A	B	A	A	B	B	B	A	B	A	B	B	A	B	A	A
5	164	XrPt389759	261.8	B	B	B	B	A	B	B	A	B	A	A	A	A	B	A	A	A	A	B	A	A	A	B	A		A	A	B	B	A	A	B	A	A	B	B	B	B	B	B	B	B	A	A	A	A
5	165	XrPt507137	261.8	B	B	B	B	A	-	B	A	B	A	A	A	A	B	A	A	A	A	B	A	A	A	B	A		A	A	B	B	A	A	B	A	A	B	B	B	B	B	B	B	B	A	A	A	A
5	166	XrPt411050	261.8	B	B	B	B	A	A	B	A	B	A	A	A	A	B	A	A	A	A	B	A	A	A	B	A		-	A	B	B	A	A	-	A	A	B	B	B	B	B	B	B	B	A	A	A	A
5	167	XrPt508201	262	B	B	B	B	A	A	B	A	B	A	A	A	A	B	A	A	A	A	B	A	A	A	B	A		A	A	B	B	A	A	B	A	A	B	B	B	B	B	B	B	B	A	A	A	A
5	168	XrPt346583	263.7	B	B	B	B	A	A	B	A	B	A	A	A	A	B	A	A	A	A	B	A	A	A	B	A		A	A	B	B	A	A	B	A	A	B	B	B	A	B	A	B	B	A	A	A	A
5	169	XrPt506747	263.7	-	B	B	-	A	A	B	A	B	A	A	A	A	-	A	A	A	A	-	A	A	A	-	A		A	A	-	B	A	A	-	A	A	B	-	B	A	B	A	B	B	A	A	A	A
5	170	XrPt507255	263.7	B	B	A	B	A	-	A	A	B	A	A	A	A	B	A	A	A	A	B	A	A	A	B	A		A	B	B	B	A	A	B	A	A	B	B	B	A	B	A	B	B	A	-	A	A
5	171	XrPt505795	266	B	B	A	B	A	-	A	A	B	A	A	A	A	B	A	A	A	A	B	A	A	A	B	A		A	B	B	B	A	A	B	A	A	B	B	B	A	B	-	B	B	A	A	A	A
5	172	XrPt505721	266	B	B	A	B	A	A	A	A	B	A	A	A	A	B	A	A	A	A	B	A	A	A	-	A		A	B	B	B	A	A	B	A	A	B	B	B	A	B	-	B	B	A	A	A	A
5	173	XrPt411051	266	B	B	B	B	A	B	A	A	B	A	A	A	-	-	A	A	A	A	-	A	A	A	B	A		A	-	B	B	A	A	B	A	A	-	B	B	-	B	B	B	B	A	A	A	A
5	174	XrPt506676	268	-	B	B	B	A	B	A	A	B	A	A	A	A	B	A	A	A	A	B	A	A	A	B	A		A	B	B	B	A	A	B	A	-	-	B	B	B	B	B	B	B	A	A	A	A
5	175	XrPt402111	268.4	B	B	B	B	A	-	A	A	B	A	A	A	A	B	A	A	A	A	B	A	A	A	B	A		A	B	B	B	A	A	B	A	A	B	B	B	B	B	B	B	B	A	A	A	A
5	176	XrPt398800	268.4	B	B	B	B	A	-	A	A	B	A	A	A	A	B	A	A	A	A	B	A	A	A	B	A		A	B	B	B	A	A	B	A	A	B	B	B	B	B	B	B	B	A	A	A	A
5	177	XrPt507953	268.4	B	B	B	B	A	-	A	A	B	A	A	A	A	B	A	A	A	A	B	A	A	A	B	A		A	B	B	B	A	A	B	A	A	B	B	B	B	B	B	B	B	A	A	A	A
5	178	XrPt507819	268.4	B	B	B	B	A	A	A	A	B	A	A	A	A	B	A	-	A	B	B	A	-	A	B	A		A	B	B	B	A	A	B	B	A	A	B	B	B	A	B	B	B	A	A	A	A
5	179	XrPt398654	268.4	B	B	B	B	A	A	A	A	B	A	A	A	A	B	A	A	A	B	B	A	A	A	B	A		A	B	B	B	A	A	B	B	A	-	B	B	B	A	B	B	B	A	A	A	A
5	180	XrPt506852	270.8	B	-	B	B	A	-	A	A	B	A	A	A	A	B	A	A	A	B	B	A	A	A	B	A		A	B	B	B	A	A	-	B	A	A	B	B	B	A	B	B	B	A	A	A	A
5	181	XrPt400330	271	B	B	B	B	A	A	A	A	B	A	A	A	A	B	A	A	A	B	B	A	A	A	B	A		A	B	-	B	A	A	B	B	A	A	-	B	-	A	B	B	B	A	A	-	A
5	182	XrPt398691	271	B	B	B	A	A	-	A	A	B	A	A	A	A	B	A	A	A	B	B	A	A	A	B	A		A	B	B	B	A	A	B	B	A	A	B	B	B	B	B	B	B	A	A	A	A
5	183	XrPt399638	271	B	B	B	A	-	-	A	A	B	A	A	A	A	B	A	A	A	B	B	A	A	A	B	A		A	B	B	B	A	A	B	B	A	A	B	B	B	B	B	B	B	A	A	A	A
5	184	XrPt505740	271	B	B	B	A	A	A	A	A	B	A	A	A	A	B	A	A	A	B	B	A	A	A	B	A		A	B	B	B	A	A	B	B	A	A	B	B	B	B	B	B	B	A	A	A	A
5	185	XrPt507961	271	B	B	B	A	A	-	A	A	B	A	A	A	A	B	A	A	A	B	B	-	-	A	B	A		A	B	B	B	A	-	B	B	A	A	B	B	B	B	B	B	B	A	A	A	A
5	186	XrPt400498	272.6	B	B	B	A	A	-	-	A	B	A	A	A	A	B	A	A	-	B	B	-	-	A	B	A		A	B	B	B	-	-	B	B	A	A	B	B	B	B	B	B	B	A	A	A	-
5	187	XrPt506718	274.3	B	B	-	A	A	A	A	A	B	A	A	A	A	B	A	A	A	B	B	A	A	-	B	-		A	B	B	B	A	A	B	B	A	A	B	B	-	B	B	B	B	A	A	A	A
5	188	Amy3.2	276.2	B	B	A	A	-	A	A	A	B	A	A	A	A	B	A	-	A	B	B	A	A	A	B	A		A	B	B	B	A	-	B	B	A	A	B	B	A	B	B	B	B	A	B	A	A
5	189	XrPt509005	279.9	B	B	B	A	A	-	A	A	B	A	A	A	A	B	A	B	A	B	B	A	A	A	B	B		A	B	B	-	A	A	B	B	A	A	B	B	A	-	B	B	B	A	A	-	-
5	190	XrPt505394	280.6	B	B	-	A	A	A	A	A	-	A	A	-	A	B	A	B	A	B	B	A	A	A	B	B		A	B	A	-	A	A	B	B	-	A	B	B	A	B	-	B	B	A	A	A	B
5	191	Xapr5.2	282.1	B	B	B	A	A	A	A	A	B	A	A	A	A	B	A	B	A	A	B	A	A	A	B	B		A	B	A	B	A	A	B	B	A	A	B	B	A	B	B	B	B	A	A	A	B
5	192	XrPt507496	283.8	B	B	-	A	-	-	A	A	B	A	A	A	A	B	A	-	A	B	B	A	A	A	B	B		A	B	A	B	A	A	B	-	A	A	B	B	A	B	B	B	B	A	A	A	B
5	193	XrPt507000	286.6	B	B	A	A	A	A	A	A	B	A	A	A	A	B	A	A	A	B	B	A	A	A	B	A		A	B	B	B	A	A	B	B	A	A	B	B	A	B	B	B	B	A	A	A	A
5	194	XrPt509673	286.6	B	B	A	A	A	A	A	A	B	A	A	A	A	B	A	A	A	B	B	A	A	A	B	A		A	B	B	B	A	A	B	B	A	A	B	B	A	B	B	B	B	A	A	A	A
5	195	XrPt402367	286.6	B	B	A	A	A	A	A	A	B	A	A	A	A	B	A	A	A	B	B	A	A	A	B	A		A	B	B	B	A	A	B	B	A	A	B	B	A	B	B	B	B	A	A	A	A
5	196	XrPt508041	286.6	B	B	A	A	A	-	A	A	B	A	A	A	A	B	A	A	A	B	B	A	A	A	B	A		A	B	B	B	A	A	B	B	A	A	B	B	A	B	B	B	B	A	A	A	A
5	197	XrPt505515	286.8	B	B	-	A	A	A	A	A	B	A	A	A	A	B	A	A	A	B	B	A	A	A	B	A		A	B	B	B	A	A	B	B	A	A	B	B	A	B	B	B	B	A	A	A	A
5	198	XrPt505988	288.3	B	B	-	A	A	-	A	B	B	-	A	A	A	B	B	A	A	B	-	A	-	A	B	A		A	B	B	B	A	A	B	B	A	A	B	B	A	-	B	B	B	A	-	A	A
5	199	XrPt390420	289.9	B	B	-	A	A	-	A	A	B	A	A	A	A	B	A	-	A	B	B	A	A	A	B	A		A	B	B	B	A	A	B	B	A	A	B	B	A	B	B	B	B	A	-	A	A
5	200	XrPt507046	289.9	B	B	-	A	A	A	A	A	B	A	A	A	A	B	A	A	A	B	B	A	A	A	B	A		A	B	B	B	A	A	B	B	A	A	B	B	A	B	B	B	B	A	A	A	A
5	201	XrPt507245	291.6	B	B	B	A	A	-	A	A	B	A	A	A	A	B	A	A	A	B	B	A	A	A	B	A		A	B	B	B	A	A	B	B	A	A	B	B	B	B	B	B	B	A	A	A	A
5	202	XrPt507366	294.1	B	B	B	B	A	B	A	A	B	A	A	A	A	B	A	A	A	A	B	A	A	A	B	A		A	B	B	B	A	A	B	A	A	B	B	B	B	B	B	B	B	A	A	A	A
5	203	XrPt390510	294.7	B	-	B	B	A	-	A	A	-	A	A	A	A	B	A	A	A	A	B	A	A	A	B	A		A	B	B	B	A	A	B	A	-	B	B	B	B	B	B	B	B	A	A	A	A
5	204	XrPt505485	294.7	B	B	B	B	A	-	B	A	B	A	A	A	A	B	A	A	A	A	B	A	A	A	B	A		A	A	B	B	A	A	B	A	A	B	B	B	B	B	B	B	B	A	B	A	A
5	205	XrPt410860	294.7	B	B	B	B	A	-	B	A	B	A	A	A	A	B	A	A	A	A	B	A	A	A	B	A		A	A	B	B	A	A	B	A	A	B	B	B	B	B	B	B	B	A	B	A	A
5	206	XrPt399306	294.7	B	B	B	B	A	-	B	A	B	A	A	A	A	B	A	A	A	A	B	A	A	A	B	A		A	A	B	B	A	A	B	A	A	B	B	B	B	B	B	B	B	A	B	A	A
5	207	XrPt402652	294.7	B	B	B	B	A	-	B	A	B	A	A	A	A	B	A	A	A	A	B	A	A	A	B	A		A	A	B	B	A	A	B	A	A	B	B	B	B	B	B	B	B	A	B	A	A
5	208	XrPt507804	294.7	B	B	B	B	A	A	B	A	B	A	A	A	A	B	A	A	A	A	B	A	A	A	B	A		A	A	B	B	A	A	B	A	A	B	B	B	B	B	B	B	B	A	B	A	A
5	209	XrPt390093	294.7	B	B	B	B	-	A	B	A	-	A	A	A	A	B	A	A	A	A	B	-	A	A	B	A		A	A	B	B	A	A	B	A	A	B	-	B	B	B	B	B	B	A	B	A	A
5	210	XrPt399271	294.7	B	B	B	B	A	-	B	A	B	A	A	A	A	B	A	A	A	A	B	A	A	A	B	A		A	A	B	B	A	A	B	A	A	B	B	B	B	B	B	B	B	A	B	A	A
5	211	XrPt390360	294.7	B	B	B	B	A	-	B	A	B	A	A	A	A	B	A	A	A	A	B	A	A	A	B	A		A	A	B	B	A	A	B	A	A	B	B	B	B	B	B	B	B	A	B	A	A
5	212	XrPt401974	296.7	B	B	B	B	A	-	B	A	B	A	A	A	A	B	A	A	A	A	B	A	A	A	B	A		A	A	B	B	A	A	B	A	A	B	B	B	B	B	B	B	B	A	B	A	A
6	1	XrPt120754	0	A	A	-	B	A	B	A	B	B	-	B	A	B	A	B	A	B	B	-	B	B	A	B	A		A	A	A	B	B	B	B	B	B	B	A	B	B	A	B	B	A	A	B	A	A
6	2	XrPt400398	0.4	A	A	B	B	A	B	A	B	B	-	B	A	B	A	B	A	B	B	B	B	B	A	B	A		A	A	A	B	B	B	B	B	B	B	A	B	B	A	B	B	A	A	B	A	A
6	3	XrPt401305	35.1	A	B	A	B	A	-	A	B	A	A	A	B	B	A	B	A	B	B	B	B	A	B	B	A		A	A	A	A	A	A	B	B	A	B	A	A	A	A	B	B	B	A	A	A	A
6	4	XrPt506337	37.3	B	B	A	B	A	B	A	B	A	A	B	B	B	A	B	A	B	B	B	B	A	B	B	A		A	A	A	A	A	A	B	B	A	B	A	A	A	A	A	B	B	A	A	A	A
6	5	XrPt402328	40.9	B	B	B	B	A	B	A	B	A	A	B	B	B	A	B	A	B	B	B	B	A	B	B	A		A	A	A	A	A	A	B	B	A	A	A	A	A	-	B	B	B	B	A	A	B
6	6	Xpsr106.1L350	61.5	B	-	B	-	-	A	B	-	-	-	-	A	-	-	B	-	B	B	-	B	-	-	-	-		-	A	A	A	A	-	-	B	A	B	A	-	-	-	B	B	-	-	B	-	A
6	7	XrPt506512	68	A	A	B	B	A	B	B	A	A	-	A	A	A	B	-	-	-	B	-	A	A	A	B	A		B	-	A	A	A	A	-	A	A	-	A	A	-	B	-	B	B	A	B	A	A
6	8	XrPt507100	72.4	B	-	B	B	A	B	B	-	A	-	A	B	B	B	-	B	B	-	B	A	A	A	B	A		B	B	-	A	B	A	B	B	A	B	A	B	B	B	B	B	B	A	B	-	A
6	9	XrPt505168	72.6	B	A	B	B	A	-	B	B	A	B	A	B	B	B	B	B	B	B	B	A	A	A	B	A		B	B	A	A	B	A	B	B	A	B	A	B	B	B	B	B	B	A	B	A	A
6	10	XrPt410881	72.6	B	A	B	B	A	-	B	B	A	B	A	B	B	B	B	B	B	B	B	A	A	A	B	A		B	B	A	A	B	A	B	B	A	B	A	B	B	B	B	B	B	A	B	A	A
6	11	XrPt509445	73.3	B	A	B	B	A	B	B	B	A	B	A	-	B	B	B	B	B	B	B	A	A	A	B	A		B	B	A	A	B	A	A	B	-	B	A	-	A	B	B	B	B	A	-	A	A
6	12	XrPt399365	74.9	B	A	-	B	A	A	-	B	A	B	A	B	B	B	-	B	B	B	B	A	A	A	B	A		B	B	A	A	B	-	-	B	A	B	A	B	-	B	-	B	B	A	B	A	A
6	13	XrPt401898	74.9	B	A	A	B	A	A	-	B	-	B	A	A	B	B	B	B	B	B	B	A	A	A	B	A		B	B	A	A	B	A	B	B	A	B	A	B	A	B	B	B	B	A	B	A	A
6	14	XrPt402114	75.3	B	A	A	B	A	A	B	B	A	B	A	A	B	B	B	B	B	B	B	A	A	A	B	A		B	B	A	A	B	A	B	B	A	B	A	B	A	B	B	B	B	A	B	A	A
6	15	XrPt401117	75.5	B	A	A	B	A	-	B	B	A	B	A	B	B	B	B	B	B	B	B	A	-	A	B	-		B	B	A	A	B	A	B	B	A	B	A	B	A	B	B	B	B	-	B	A	A
6	16	XrPt507607	84.4	B	A	B	B	A	-	-	B	A	-	A	B	B	B	B	B	B	B	B	A	A	A	B	A		A	A	A	A	B	A	B	B	A	B	A	A	B	B	B	B	B	A	B	A	A
6	17	XrPt344894	84.4	B	A	B	B	A	A	A	B	A	-	A	B	B	B	B	-	B	B	B	A	A	A	B	A		A	A	A	A	B	A	B	B	A	B	A	A	B	B	-	B	B	A	B	A	A
6	18	XrPt389973	84.4	B	A	B	B	A	A	A	B	A	-	A	B	B	B	B	B	B	B	B	A	A	A	B	A		A	A	A	A	B	A	B	B	A	B	A	A	B	B	-	B	B	A	B	A	A
6	19	XrPt505351	84.4	B	A	B	B	A	-	A	B	A	-	A	B	B	B	B	B	B	B	B	A	A	A	B	A		A	A	A	A	B	A	B	B	A	B	A	A	B	B	-	B	B	A	B	A	A
6	20	XrPt410859	84.4	B	A	B	B	A	-	A	B	A	-	A	B	B	B	B	B	B	B	B	A	A	A	B	A		A	A	A	A	B	A	B	B	A	B	A	A	B	B	B	B	B	A	B	A	A
6	21	XrPt345840	84.6	B	A	B	B	A	-	A	B	A	-	A	B	B	B	B	B	B	B	B	A	A	-	B	A		A	A	A	A	B	A	B	B	A	B	A	A	B	B	B	B	B	A	B	A	A
6	22	XrPt347871	86.3	B	A	-	B	A	A	A	B	A	A	A	B	B	B	B	B	B	B	B	A	A	A	B	A		A	A	A	A	B	A	B	B	A	B	A	A	B	B	B	B	B	A	B	A	A
6	23	XrPt505745	86.3	B	A	B	B	A	A	A	B	A	A	A	B	B	B	B	B	B	B	B	A	A	A	B	A		A	A	A	-	-	A	-	B	A	B	A	A	B	B	B	B	B	A	-	A	A
6	24	XrPt401420	86.5	B	A	B	B	A	A	A	B	A	-	A	B	B	B	B	B	B	B	B	A	A	A	B	A		A	A	A	A	B	A	-	B	A	B	A	A	B	B	-	B	B	A	-	A	A
6	25	XrPt506313	89.1	A	A	A	B	A	A	A	A	B	A	-	B	B	A	A	A	B	A	B	A	B	A	A	A		A	B	A	A	A	A	-	B	B	A	B	-	A	B	B	A	B	A	B	A	B
6	26	XrPt509455	94.3	B	A	-	B	-	A	A	B	A	-	A	B	-	A	B	A	B	-	A	A	A	B	B	A		B	A	A	A	A	A	-	A	A	-	A	A	B	B	-	A	B	B	A	A	A
6	27	XrPt508289	95.8	B	A	A	B	A	A	B	B	B	B	B	A	B	B	A	A	B	B	B	B	B	A	B	B		A	B	B	A	B	B	B	B	A	B	A	B	B	A	B	B	A	B	B	A	B
6	28	XrPt402513	104.5	B	B	B	B	A	-	A	B	A	A	B	B	B	-	B	A	B	B	B	B	A	B	B	A		A	A	-	A	A	A	B	B	A	A	A	A	A	A	B	B	-	B	A	A	B
6	29	XrPt401137	104.5	B	B	B	B	A	-	A	B	A	A	B	B	B	A	B	A	B	B	B	B	A	B	B	A		A	A	A	A	A	A	B	B	A	A	A	A	A	A	B	B	B	B	A	A	B
6	30	XrPt506412	106.1	B	B	B	B	A	-	A	B	A	A	B	B	B	A	B	A	B	B	B	B	A	B	B	A		A	A	A	A	A	A	B	B	A	A	A	A	A	B	B	B	B	B	A	A	B
6	31	XrPt121347	106.6	B	A	B	A	A	B	A	B	A	B	B	B	-	-	A	B	B	A	B	A	B	B	A	B		-	A	B	B	B	A	B	B	A	B	B	B	A	B	B	A	B	B	-	B	B
6	32	XrPt506992	107.1	A	B	A	-	A	-	B	B	A	A	A	A	B	A	B	A	B	B	B	B	B	B	B	A		A	A	A	B	A	B	A	B	B	B	A	B	B	A	B	B	A	A	B	A	B
6	33	XrPt410765	107.1	-	B	-	B	B	B	B	B	B	B	-	B	A	B	-	B	B	B	B	A	A	B	A	B		B	B	B	A	B	A	B	-	B	B	B	B	A	A	B	A	A	-	-	A	B
6	34	Xscm0176	109.9	A	-	-	A	-	A	A	A	B	B	A	B	B	A	-	B	B	B	A	-	A	A	B	A		B	A	A	A	A	-	B	B	-	-	A	B	B	B	B	B	B	B	A	B	A
6	35	XrPt116080	112.6	B	A	B	A	B	A	B	B	A	B	B	A	B	B	B	B	A	B	-	A	A	B	A	B		B	A	A	A	B	B	B	A	A	A	B	B	A	B	A	B	B	B	A	B	A
6	36	XrPt402510	120.5	A	A	A	B	A	B	A	A	B	A	A	B	B	A	A	A	B	A	B	A	A	A	A	A		A	B	A	A	A	A	B	B	B	A	B	A	A	B	B	A	B	-	B	A	B
6	37	XrPt389714	120.5	A	A	A	A	A	-	A	B	A	A	A	B	B	A	B	A	B	B	B	B	A	A	B	A		A	A	A	B	A	B	A	A	B	B	A	A	A	A	A	B	B	A	A	A	B
6	38	XrPt346779	124.7	B	B	A	B	A	A	A	B	A	A	B	B	B	A	B	A	B	B	B	B	A	B	B	A		A	A	A	A	A	A	B	B	A	B	A	A	A	A	-	B	B	A	A	A	A
6	39	XrPt347114	128.7	B	B	A	B	-	B	A	B	A	A	B	B	B	A	B	A	B	B	B	B	A	B	-	A		A	A	A	-	A	A	B	B	-	B	A	A	A	A	-	B	B	A	A	A	A
6	40	XrPt508711	129.6	A	B	A	B	A	B	-	-	A	B	A	A	B	A	B	A	B	B	B	B	B	B	B	A		A	B	A	B	A	B	A	B	B	B	A	B	B	A	B	B	A	A	B	A	B
6	41	XrPt389665	129.6	A	B	-	B	A	A	B	B	A	B	A	A	B	A	B	A	B	B	B	B	B	B	B	A		A	B	A	B	A	B	A	B	B	B	A	B	B	A	B	B	A	A	B	A	B
6	42	XrPt401893	129.6	A	B	-	B	A	-	B	B	A	B	A	A	B	A	B	A	B	B	B	B	B	B	B	A		A	B	A	B	A	B	A	B	B	B	A	B	B	A	B	B	A	A	B	A	B
6	43	XrPt400998	135.6	A	-	B	B	B	A	B	B	A	A	B	B	B	A	B	A	B	B	B	B	B	-	B	A		A	B	A	B	B	B	A	B	-	B	A	B	B	A	B	B	A	A	B	A	B
6	44	XrPt508051	138.7	A	A	B	B	A	-	A	B	A	A	B	B	B	-	B	A	B	B	B	B	B	-	B	A		A	B	A	B	A	B	B	B	-	B	B	B	B	A	B	B	A	A	B	A	A
6	45	XrPt346713	140.9	A	A	A	B	A	-	A	B	A	A	B	A	B	A	B	A	B	B	B	B	B	A	B	A		A	B	A	B	B	B	B	B	B	B	A	B	B	A	B	B	A	A	B	A	A
6	46	XrPt390263	142.2	A	A	A	B	A	-	A	B	A	A	B	A	B	A	B	A	B	B	B	B	B	A	B	A		A	B	A	B	B	B	B	B	B	B	A	B	B	A	B	B	A	A	B	A	A
6	47	XrPt401725	142.2	A	-	A	B	B	B	A	B	-	A	B	A	B	A	B	A	B	B	B	B	B	B	B	A		A	B	A	B	B	B	B	B	B	B	A	B	B	A	B	B	A	A	B	A	A
6	48	XrPt507940	142.6	A	-	A	B	B	B	A	B	A	A	B	A	B	A	B	A	B	B	B	B	B	B	B	A		A	B	A	-	B	B	B	B	-	B	-	B	B	A	B	B	A	A	B	A	A
6	49	XrPt389437	145	A	A	B	B	A	B	A	B	B	B	B	A	B	A	B	A	B	B	B	B	B	A	B	A		A	A	A	B	B	B	B	B	B	B	-	B	B	A	B	B	A	A	B	A	A
6	50	XrPt402654	145.6	A	A	B	B	A	-	A	B	B	B	-	A	B	A	B	A	-	B	B	B	B	A	B	A		A	B	A	B	B	B	B	B	B	B	-	B	-	A	B	B	A	A	B	A	-
6	51	XrPt506079	147.5	A	A	B	B	-	B	A	B	B	A	B	A	-	A	B	-	B	B	B	B	B	A	B	A		A	B	A	B	B	B	B	B	B	B	B	B	B	-	B	B	A	A	B	B	A
6	52	XrPt411297	147.5	A	A	B	B	A	B	A	B	B	A	B	A	B	A	B	B	B	B	B	B	B	A	B	A		A	B	A	B	B	B	-	B	B	B	B	B	B	A	B	B	A	A	B	B	A
6	53	XrPt402005	148.1	A	A	-	B	A	B	-	B	A	A	B	A	B	A	B	B	B	B	B	B	B	A	B	A		A	B	A	B	B	B	B	B	B	B	A	B	B	A	-	B	A	A	B	B	A
6	54	XrPt389621	148.1	A	A	-	B	A	-	-	B	A	A	B	A	B	A	B	B	B	B	B	B	B	A	B	A		A	B	A	B	B	B	-	B	B	B	A	B	B	A	-	B	A	A	B	B	A
6	55	XrPt508522	148.9	A	A	-	B	A	A	A	B	A	A	B	A	B	A	B	B	B	B	B	B	B	A	B	A		A	B	A	B	B	B	A	B	-	A	A	A	B	A	B	B	A	A	B	-	A
6	56	XrPt505912	150.8	A	A	-	B	A	-	A	B	-	B	-	A	B	A	B	B	B	B	B	B	-	A	B	A		A	B	A	B	B	B	B	B	B	B	B	-	B	A	B	B	A	A	B	-	B
6	57	XrPt399301	152.1	A	A	A	B	A	A	A	B	A	-	B	A	B	B	B	B	B	B	B	B	B	A	B	A		A	A	A	B	B	B	-	B	B	B	-	B	B	A	B	B	A	A	B	A	B
6	58	XrPt505949	152.1	A	A	A	B	A	A	A	B	-	-	B	A	B	B	B	B	B	-	B	-	B	A	B	A		A	A	A	B	B	B	B	B	B	B	-	B	B	A	B	B	A	A	B	A	B
6	59	XrPt506050	152.1	A	A	A	B	A	A	A	B	A	A	B	A	B	B	B	B	B	B	B	B	B	A	B	A		A	A	A	B	B	B	B	B	B	B	-	B	B	A	B	B	A	A	B	A	B
6	60	XrPt508379	152.1	A	A	A	B	A	A	A	B	A	-	B	A	B	B	-	B	-	B	B	B	B	A	B	A		A	A	A	B	B	B	B	B	B	-	-	B	B	A	B	B	A	A	B	A	B
6	61	XrPt411264	152.1	A	A	A	B	A	A	A	B	-	-	B	A	B	B	B	B	B	B	B	B	B	A	B	A		A	A	A	B	B	B	-	B	B	B	-	B	B	A	B	B	A	A	B	A	B
6	62	XrPt508436	153	A	B	B	B	A	A	A	B	B	B	-	A	B	B	B	B	B	B	B	B	B	A	B	A		A	A	A	B	B	B	B	B	B	B	-	B	B	-	B	B	A	A	B	-	B
6	63	XrPt398480	156.6	A	A	B	B	B	-	A	B	B	B	B	A	A	B	B	B	B	B	B	B	B	A	B	A		A	B	A	B	B	B	B	B	A	B	-	B	B	A	B	B	B	A	B	B	B
6	64	XrPt399922	157	A	A	B	B	B	A	A	B	B	B	B	A	A	B	B	B	B	-	B	B	B	A	B	A		A	B	A	B	B	B	B	B	A	B	-	-	B	A	B	B	B	A	B	B	B
6	65	XrPt505711	157	A	A	B	B	A	A	A	B	B	B	B	A	A	B	B	B	-	B	B	B	B	A	B	A		A	B	A	B	B	B	B	B	A	B	B	-	B	A	B	B	B	A	B	B	B
6	66	XrPt389307	157	A	A	B	B	A	-	A	B	B	B	B	A	A	B	B	B	B	B	B	B	B	A	B	A		A	B	A	B	B	B	B	B	A	B	B	-	B	A	B	B	B	A	B	B	B
6	67	XrPt400777	157.4	A	A	B	B	A	A	-	B	B	B	B	-	A	B	B	B	B	B	B	B	-	A	B	A		A	B	A	B	B	B	B	B	A	B	B	A	B	A	B	B	B	A	B	B	B
6	68	XrPt506539	159.6	A	A	-	B	A	-	B	B	-	B	B	A	A	B	B	A	B	B	B	B	B	A	B	A		A	B	A	B	B	B	B	B	B	B	B	B	B	A	B	B	B	A	B	B	B
6	69	XrPt508054	160.2	A	A	-	-	A	A	B	B	-	A	B	-	A	B	B	A	B	B	B	B	B	A	B	-		A	B	A	B	B	B	B	B	B	B	B	B	B	A	B	B	B	A	B	B	B
6	70	XrPt390262	162.5	A	A	B	B	B	-	B	B	B	B	B	A	A	B	B	A	B	B	B	B	B	A	B	A		A	B	A	B	A	A	B	B	B	B	A	B	B	A	B	B	B	A	B	B	B
6	71	XrPt402487	162.5	A	A	B	B	B	A	B	B	B	B	B	A	A	B	B	A	B	B	B	B	B	A	B	A		A	B	A	B	A	A	B	B	B	B	-	B	B	A	B	B	B	A	B	B	B
6	72	XrPt348380	163.1	A	A	B	B	B	A	B	B	B	B	B	A	A	B	B	A	B	B	B	B	B	A	B	A		A	B	A	B	A	A	B	B	B	B	B	B	B	A	B	B	B	A	B	B	A
6	73	XrPt506786	163.1	A	A	B	B	B	-	B	B	B	B	B	A	A	B	B	A	B	B	B	B	B	A	B	A		A	B	A	B	A	A	B	B	B	B	B	B	B	A	B	B	B	A	B	B	A
6	74	XrPt506184	163.9	A	A	-	B	A	-	B	B	-	B	B	A	A	B	B	A	B	B	B	B	B	A	B	A		A	B	A	B	A	A	B	B	B	B	-	B	B	A	B	B	B	A	B	B	B
6	75	XrPt505393	164.3	A	A	-	B	A	A	B	B	-	B	B	A	A	B	B	A	B	B	-	B	B	A	B	A		A	B	A	B	B	A	-	B	B	B	-	-	B	A	B	B	B	A	B	B	B
6	76	XrPt505692	165.4	A	A	A	B	A	A	-	B	A	B	B	A	-	B	B	A	B	B	B	B	B	A	B	A		A	B	A	B	B	B	B	B	B	B	A	A	B	A	B	B	B	-	B	B	A
6	77	XrPt390381	165.4	A	A	A	B	A	A	B	B	A	B	B	A	A	B	B	A	B	B	B	B	B	A	B	A		A	B	A	B	B	B	B	B	-	B	A	A	B	A	B	B	B	-	B	B	A
6	78	XrPt402041	165.4	A	-	A	B	A	A	B	B	-	B	B	A	A	B	B	A	B	B	B	B	B	A	B	A		A	B	-	B	B	B	B	B	B	B	A	A	B	A	B	B	B	A	B	B	A
6	79	XrPt402337	165.4	A	A	A	B	A	A	B	B	A	B	B	A	A	B	B	A	B	B	B	B	B	A	B	A		A	B	A	B	B	B	B	B	B	B	A	A	B	A	B	B	B	A	B	B	A
6	80	XrPt402348	165.4	A	A	A	B	B	A	B	B	A	B	B	A	A	B	B	A	B	B	B	B	B	A	B	A		A	B	A	B	B	B	B	B	B	B	A	A	B	A	B	B	B	A	B	B	A
6	81	XrPt507305	165.6	A	A	-	B	B	A	B	B	A	B	B	A	A	B	B	-	B	B	B	B	B	A	B	A		A	B	A	B	B	B	-	B	B	B	A	A	B	A	B	B	B	A	B	B	A
6	82	XrPt346701	165.6	A	A	A	B	B	A	B	B	A	B	B	A	A	B	B	A	B	B	A	B	B	A	B	A		A	B	A	B	B	A	B	B	B	B	A	A	B	A	B	B	B	A	B	B	A
6	83	XrPt509216	166.4	A	A	A	B	B	A	B	B	A	-	B	A	A	B	B	A	B	B	A	B	B	A	B	A		A	B	A	B	B	A	B	B	B	B	A	A	B	A	B	B	B	A	B	B	A
6	84	XrPt507846	169.8	A	A	A	A	A	-	A	B	A	B	A	A	A	B	B	A	B	A	A	B	B	A	B	A		A	B	A	B	A	A	B	B	B	B	B	A	B	A	B	B	B	A	B	B	A
6	85	XrPt411144	169.8	A	A	-	A	A	-	A	B	A	B	A	A	A	B	B	A	B	A	A	B	B	A	B	A		A	B	A	B	A	A	B	B	B	B	B	A	B	A	B	B	B	A	B	B	A
6	86	XrPt508835	169.8	A	A	-	A	A	-	A	B	A	B	A	A	A	B	B	A	B	A	A	B	B	A	B	A		A	B	A	B	A	A	B	B	-	B	B	A	B	A	B	B	B	A	B	B	A
6	87	XrPt402304	170.3	A	A	A	A	A	-	A	B	A	B	A	A	A	A	B	A	B	A	A	B	B	A	B	A		A	B	A	B	A	A	B	B	B	B	B	A	B	A	B	B	B	A	B	B	A
6	88	XrPt389519	173.1	A	A	-	B	A	B	-	A	A	B	-	A	A	B	B	-	B	B	A	B	B	A	B	A		A	B	A	B	A	A	B	B	B	B	B	-	-	A	B	B	-	A	B	-	A
6	89	XrPt505709	176.4	A	A	B	B	A	A	A	B	B	B	A	A	A	B	B	A	B	-	A	B	B	B	B	A		A	B	A	B	A	A	B	B	B	A	B	-	B	A	B	B	B	A	B	B	A
6	90	XrPt349205	179	A	A	B	B	A	-	A	B	B	B	A	A	A	B	B	A	B	B	A	B	B	A	B	A		A	B	B	A	A	B	B	B	B	A	B	-	B	A	B	B	B	A	B	B	A
6	91	XrPt410804	179.8	A	A	-	-	A	-	A	B	B	B	A	A	A	-	B	A	B	A	A	B	B	A	B	-		A	B	B	B	A	B	B	B	-	A	B	B	B	A	B	B	B	A	B	B	A
6	92	XrPt411401	185.1	B	-	B	A	A	-	A	A	B	B	A	A	A	A	B	A	B	A	-	-	A	B	B	A		A	A	A	-	A	B	B	B	B	A	B	B	B	A	B	A	B	A	B	B	A
6	93	XrPt399399	185.1	B	A	-	A	A	A	A	A	B	B	A	A	A	A	B	A	B	A	A	B	A	A	B	A		A	A	A	A	A	B	A	B	B	A	B	B	B	A	B	A	B	A	B	B	A
6	94	XrPt509330	185.1	-	A	-	A	A	A	A	A	B	B	A	A	A	A	B	A	B	A	A	B	A	A	B	A		A	A	A	A	A	B	A	B	B	A	B	B	B	A	B	A	B	A	B	B	A
6	95	XrPt401579	185.1	B	A	-	A	A	A	A	A	B	B	A	A	A	A	B	A	B	A	A	B	A	A	B	A		A	A	A	A	A	B	A	B	B	A	B	B	B	A	B	A	B	A	B	B	A
6	96	XrPt389311	187.8	B	A	-	A	A	A	A	A	B	B	A	A	A	A	B	A	B	A	A	B	A	A	B	A		A	A	A	A	A	B	A	B	B	A	B	B	B	A	B	A	B	A	B	B	A
6	97	XrPt411086	188	B	A	-	A	A	A	A	A	B	B	A	A	A	A	B	A	B	A	A	B	A	B	B	A		A	A	A	A	A	B	A	B	B	A	B	B	B	A	B	A	B	A	B	B	A
6	98	XrPt400921	188	B	A	-	A	A	A	A	A	B	B	A	A	A	A	B	A	B	A	A	B	A	B	B	A		A	A	A	A	A	B	A	B	B	A	B	B	B	A	B	A	B	A	B	B	A
6	99	XrPt400157	188	B	A	A	A	A	A	A	A	B	B	A	A	A	A	B	A	B	A	A	B	A	B	B	A		A	A	A	A	A	B	B	B	B	A	B	B	B	A	B	A	B	A	B	B	A
6	100	XrPt401083	190.2	B	A	A	A	A	-	A	A	B	B	A	A	A	A	B	A	B	A	A	B	A	B	B	A		A	A	A	A	A	B	B	B	B	A	B	B	B	A	B	A	B	A	B	B	A
6	101	XrPt399540	191.6	B	-	A	A	A	-	A	A	B	A	A	A	A	A	B	A	B	A	A	B	A	B	B	A		A	A	A	A	A	B	B	B	B	A	B	B	B	A	B	A	B	A	B	B	A
6	102	Xscm0078	193.4	B	-	A	-	-	A	A	-	-	-	-	A	-	-	B	-	B	A	-	B	-	-	-	-		-	A	-	B	B	-	-	B	B	A	B	-	-	-	B	A	-	-	B	-	A
6	103	XrPt508220	195.2	B	A	A	A	A	A	A	A	B	A	A	A	A	A	B	A	B	A	A	B	A	-	B	A		A	A	A	A	B	B	-	B	B	A	B	B	B	A	B	A	B	A	B	B	-
6	104	XrPt508562	200.6	-	A	-	A	-	A	A	A	A	B	A	A	A	B	B	A	B	B	A	B	A	A	B	A		A	A	A	A	A	B	A	-	B	-	B	-	B	A	B	A	B	A	B	B	A
6	105	XrPt508059	201.8	A	A	B	A	A	A	A	A	A	B	A	A	A	A	B	A	B	A	A	B	A	B	B	A		A	-	A	A	A	B	A	-	B	A	B	B	B	A	B	A	B	A	B	B	A
6	106	XrPt508574	203.5	A	A	B	B	-	A	A	-	-	B	A	-	-	B	B	A	B	A	A	B	A	A	B	A		A	B	A	-	A	B	A	B	B	A	B	B	B	-	B	A	B	A	B	B	A
6	107	Xscm0046	205.4	A	-	A	-	-	A	A	-	-	-	-	-	-	-	B	-	B	B	-	B	-	-	-	-		-	-	-	A	B	-	-	B	B	A	B	-	-	-	B	A	-	-	B	-	A
6	108	XrPt506201	205.4	B	A	A	A	A	A	A	A	B	A	A	A	A	A	B	A	B	A	A	B	A	A	B	A	I	A	A	A	A	B	B	B	B	B	A	B	B	B	A	B	A	B	A	B	B	A
6	109	XrPt507002	205.4	B	A	A	A	A	A	A	A	B	A	A	A	A	A	B	-	B	A	A	B	A	A	B	A	I	A	A	A	A	B	B	B	B	B	A	B	B	B	A	B	A	B	A	B	B	A
6	110	XrPt506755	209.3	B	A	A	A	A	A	A	A	B	A	A	A	A	A	B	A	B	A	A	B	A	A	B	A	I	A	A	A	A	B	B	B	B	B	A	B	B	B	A	B	A	B	A	B	B	A
6	111	XrPt508919	209.9	B	A	A	A	A	-	A	A	B	A	A	A	A	A	B	A	B	A	A	B	A	B	B	A	TKW6.2.R	A	A	A	A	B	B	-	B	B	-	B	B	B	A	B	-	B	A	B	B	A
6	112	XrPt400005	209.9	B	A	A	A	A	A	A	A	B	A	A	A	A	A	B	A	B	A	A	B	A	A	B	A	I	A	A	A	A	B	B	B	B	B	A	B	B	B	A	B	A	B	A	B	B	A
6	113	XrPt506799	209.9	B	A	A	A	A	-	A	A	B	A	A	A	A	A	B	-	B	A	A	B	A	A	B	A	I	A	A	A	A	B	B	B	B	B	A	B	B	B	A	B	A	B	-	B	B	A
6	114	XrPt400819	209.9	B	A	A	A	-	A	A	A	B	A	A	A	A	A	B	A	B	A	A	B	A	A	B	A	I	A	A	A	A	B	B	B	B	B	A	B	B	B	A	B	A	B	A	B	B	A
6	115	XrPt506868	210.3	B	A	A	A	A	-	A	A	B	-	A	A	-	A	B	A	B	A	A	B	A	A	B	A		A	A	A	A	B	B	B	B	B	-	B	B	B	A	B	-	B	A	B	B	A
6	116	XrPt507753	211.4	B	A	A	A	A	-	A	A	B	B	A	A	A	A	B	A	B	A	A	B	A	A	B	A		A	A	A	A	A	B	B	B	B	A	B	B	B	A	B	A	B	A	B	B	A
6	117	XrPt390083	213.4	B	A	A	A	A	A	A	A	B	B	A	A	A	A	B	A	B	A	A	B	-	-	B	A		A	A	A	A	A	B	A	B	B	-	B	B	B	A	B	A	B	A	B	-	A
6	118	XrPt507896	213.4	-	A	A	A	A	A	A	A	B	B	A	A	A	A	B	A	B	A	A	B	A	A	B	A		A	A	A	A	A	B	A	B	B	A	B	B	B	A	B	A	B	A	B	B	A
6	119	XrPt507199	213.4	B	A	A	A	A	A	A	A	B	B	A	A	A	A	B	A	B	A	A	B	A	A	B	A		A	A	A	A	A	B	A	B	B	A	B	B	B	A	B	A	B	A	B	B	A
6	120	XrPt399834	213.4	B	-	A	A	A	-	A	A	B	B	A	A	A	A	B	A	B	A	A	B	A	A	B	A		A	A	A	A	A	B	A	B	B	A	B	B	B	A	B	A	B	A	B	B	A
6	121	Xpsr454L1000	219.6	B	A	A	A	-	A	A	A	B	A	A	A	A	A	B	B	B	A	A	B	A	B	B	-		A	A	A	A	B	-	-	B	B	A	B	B	B	A	B	B	B	A	B	B	A
6	122	XrPt508462	221.9	B	A	-	A	-	A	A	A	-	A	A	A	-	A	B	B	B	-	A	B	B	B	B	A		A	A	A	A	B	B	A	B	-	B	B	B	B	-	-	-	B	A	B	-	A
6	123	XrPt344347	222.1	B	A	A	A	A	A	A	A	B	A	A	A	A	A	B	B	B	A	A	B	B	B	B	A		A	A	A	-	B	B	A	B	-	B	B	B	B	A	B	B	B	A	B	B	A
6	124	XrPt509645	224.5	A	A	-	A	A	A	A	A	B	A	A	A	A	A	B	B	B	A	A	B	B	A	B	A		A	A	A	B	B	B	B	B	B	B	B	B	B	A	B	B	B	A	B	B	A
6	125	XrPt505520	226.2	B	A	A	-	A	-	A	A	B	-	A	A	-	A	B	B	B	A	A	B	B	A	B	A		-	-	-	B	B	-	B	B	B	B	B	B	B	-	B	B	B	A	B	B	A
6	126	XrPt505974	226.2	B	A	A	-	A	-	A	A	B	-	A	A	-	A	B	B	B	A	A	B	B	A	B	A		A	-	-	B	B	-	B	B	B	B	B	B	B	-	B	B	B	A	B	B	A
6	127	XrPt121400	229.7	B	B	A	A	-	B	A	A	B	B	A	A	B	A	B	B	B	A	A	B	A	B	B	A		A	A	B	B	-	B	B	A	-	B	B	B	B	-	A	B	B	A	B	B	A
6	128	XrPt509095	229.7	B	B	A	A	-	-	A	A	B	B	A	A	B	A	B	B	B	-	A	B	A	B	B	A		A	A	B	B	A	B	B	A	A	B	B	B	B	A	A	B	B	A	B	B	A
6	129	XrPt509284	229.9	B	B	A	A	A	A	A	A	B	B	A	A	B	A	B	B	B	A	A	B	A	B	B	A		A	A	B	B	A	B	B	A	B	B	B	B	B	A	A	B	B	A	B	B	A
6	130	XrPt399716	229.9	B	B	A	A	A	A	A	A	B	B	A	A	B	A	B	B	-	A	A	B	A	B	B	A		A	A	B	B	A	B	B	A	B	B	B	B	B	A	A	B	B	A	B	B	A
6	131	XrPt507673	229.9	B	B	A	A	A	-	A	A	B	B	A	A	B	A	B	B	B	A	A	B	A	B	B	A		A	A	B	B	A	B	B	A	B	B	B	B	B	A	A	B	B	A	B	B	A
6	132	XrPt398540	229.9	B	B	A	A	A	B	A	-	B	B	A	A	B	A	B	B	B	A	A	B	A	B	B	A		A	A	B	B	A	B	B	A	B	B	B	B	B	A	A	B	B	A	B	-	A
6	133	XrPt509447	229.9	B	B	A	A	A	A	A	A	B	B	A	A	B	A	B	B	B	A	A	B	A	B	B	A		A	A	B	B	A	B	B	A	B	B	B	B	B	-	A	B	B	A	B	B	A
6	134	XrPt506194	229.9	B	B	A	A	A	A	A	A	B	B	A	A	B	A	B	B	B	A	A	B	A	B	B	A		A	A	B	B	A	B	B	A	B	B	B	B	B	A	A	B	B	A	B	B	A
6	135	XrPt400919	229.9	B	B	A	A	A	A	A	A	B	B	A	A	B	A	-	B	-	A	A	B	A	B	B	A		A	A	B	B	A	B	B	A	B	B	B	B	B	A	A	B	B	A	B	B	A
6	136	XrPt402096	229.9	B	B	A	A	A	-	A	A	B	B	A	A	B	A	-	B	B	A	A	B	A	B	B	A		A	A	B	B	A	B	B	A	B	B	B	B	B	A	A	B	B	A	B	B	A
6	137	XrPt507881	229.9	B	B	A	A	A	-	A	A	B	B	A	A	B	A	B	B	B	A	A	B	A	B	B	A		A	A	B	B	A	B	B	A	B	B	B	B	B	A	A	B	B	A	B	B	A
6	138	XrPt398616	229.9	B	B	A	A	A	A	A	A	B	B	A	A	B	A	-	B	-	A	A	B	A	B	B	A		A	A	B	B	A	B	B	A	B	B	B	B	B	A	A	B	B	A	B	B	A
6	139	XrPt346894	229.9	B	B	A	A	A	A	A	A	B	B	A	A	B	A	B	B	B	A	A	B	A	B	B	A		A	A	B	B	A	B	B	A	B	B	B	B	B	A	A	B	B	A	B	B	A
6	140	XrPt411416	229.9	-	B	A	A	A	A	A	A	B	B	A	A	B	-	B	B	-	A	A	B	A	B	B	A		A	A	B	B	A	B	B	A	B	B	B	B	B	A	-	B	-	A	B	B	A
6	141	XrPt505789	229.9	B	B	A	A	A	A	A	A	B	B	A	A	B	A	B	B	-	A	A	B	A	B	B	A		A	A	B	B	A	B	B	A	B	B	B	B	B	A	A	B	B	A	B	B	A
6	142	XrPt411364	229.9	B	B	A	A	A	A	A	A	B	B	A	A	B	A	B	B	B	A	-	B	A	B	B	A		A	A	B	B	A	B	B	A	B	B	B	-	B	A	A	B	B	A	B	B	A
6	143	XrPt507683	229.9	B	B	A	A	A	-	A	A	B	B	A	A	B	A	B	B	B	A	A	B	-	B	B	A		-	A	B	B	A	B	B	A	B	B	B	B	B	A	A	B	B	A	B	B	A
6	144	XrPt400158	229.9	B	B	A	A	A	A	A	A	B	-	A	A	-	A	-	-	-	A	A	B	A	B	B	A		A	A	B	B	A	B	B	A	B	B	B	B	-	A	A	-	B	A	B	B	A
6	145	XrPt400358	229.9	B	B	A	A	A	A	A	A	B	B	A	A	B	A	B	B	B	A	A	B	A	B	B	A		A	A	B	B	A	B	B	A	B	B	B	B	B	A	A	B	-	A	B	-	A
6	146	XrPt505559	229.9	B	B	A	A	A	A	A	A	B	B	A	A	B	A	B	B	B	A	A	B	A	B	B	A		A	A	B	B	A	B	B	A	-	B	B	B	B	A	A	B	B	A	B	B	A
6	147	XrPt389538	229.9	B	B	A	A	A	A	A	A	B	B	A	A	B	A	B	-	-	A	A	B	A	B	B	A		A	A	B	B	A	B	B	A	B	B	B	B	-	A	A	-	B	A	B	B	A
6	148	XrPt402659	229.9	B	B	A	A	A	-	A	A	B	B	A	A	B	A	-	B	-	A	A	B	-	B	B	A		A	A	B	B	A	B	B	A	B	B	B	B	B	A	A	-	B	A	B	B	A
6	149	XrPt400211	229.9	B	B	A	A	A	A	A	A	B	B	A	A	B	A	-	B	-	A	A	B	A	-	B	A		A	A	B	B	A	B	B	A	B	B	B	-	B	A	A	B	B	A	B	B	A
6	150	XrPt506495	229.9	B	B	A	A	A	A	A	A	B	B	A	A	B	A	B	B	B	A	A	B	A	B	B	A		A	A	B	B	A	B	B	A	B	B	B	B	B	A	A	B	B	A	B	B	A
6	151	XrPt506000	229.9	B	B	A	A	A	A	A	A	B	-	A	-	B	A	B	B	B	A	A	B	-	B	B	A		A	A	B	B	A	B	B	A	B	B	B	B	-	A	A	-	B	A	B	B	A
6	152	XrPt401152	229.9	B	B	A	A	A	A	A	A	B	B	A	A	B	A	B	B	B	A	A	B	A	B	B	A		A	A	B	B	A	B	B	A	B	B	B	B	B	A	A	B	B	A	B	B	A
6	153	XrPt398593	229.9	B	B	A	A	A	A	A	A	B	B	A	A	B	A	-	B	-	A	A	B	A	B	B	A		A	A	B	B	A	B	B	A	B	B	B	B	-	A	A	B	B	A	B	B	A
6	154	XrPt402242	229.9	B	B	A	A	A	A	A	A	B	B	A	A	B	A	B	-	-	A	A	B	A	-	B	A		A	A	B	B	A	B	B	A	B	B	B	B	-	A	A	B	B	A	B	B	A
6	155	XrPt509080	229.9	B	B	A	A	-	A	A	A	B	B	A	A	B	A	B	B	B	A	A	B	A	B	B	A		A	A	B	B	A	B	B	A	B	B	B	B	B	A	A	B	B	A	B	B	A
6	156	XrPt389991	230.1	B	B	A	A	A	A	A	A	B	B	A	A	B	A	B	B	B	A	A	B	A	B	B	A		A	A	B	B	A	B	B	A	A	B	B	B	B	A	A	B	B	A	B	B	A
6	157	XrPt401651	230.3	B	B	A	A	A	A	A	A	B	B	A	A	B	A	B	B	-	A	A	B	A	B	B	A		A	A	-	B	A	B	B	A	B	B	B	B	B	A	A	B	-	A	B	-	A
6	158	XrPt400273	231	B	B	-	A	A	-	A	A	B	B	A	A	B	A	B	B	B	A	A	B	A	B	B	A		A	A	B	A	A	B	B	-	B	B	B	-	B	A	A	B	B	-	-	B	-
6	159	XrPt402451	231.8	-	-	A	A	A	A	A	A	B	B	A	A	B	A	B	B	-	A	A	-	A	A	B	A		A	A	B	A	B	B	-	A	B	B	B	B	B	-	A	B	B	A	B	B	A
6	160	XrPt509513	236	B	-	A	A	A	-	A	A	B	B	A	A	B	A	B	B	A	A	A	B	A	A	B	A		B	A	B	A	-	A	B	A	B	B	B	B	B	B	A	B	B	B	B	B	A
6	161	XrPt390228	236	B	-	A	A	A	A	A	A	B	B	A	A	B	A	B	B	A	A	A	B	A	A	B	A		B	A	B	A	A	A	B	A	B	B	B	B	B	B	A	B	B	B	B	B	A
6	162	XrPt507169	236	B	B	A	A	A	A	A	A	B	B	A	A	B	A	B	B	A	A	A	B	A	-	B	A		-	A	B	A	A	A	B	A	B	B	B	-	B	B	A	B	-	B	B	-	A
6	163	XrPt389350	236.4	B	B	A	A	A	A	A	A	B	B	A	A	B	A	B	B	A	A	A	B	A	B	B	A		B	A	B	A	A	A	B	A	B	B	-	B	B	B	A	B	B	B	B	B	A
6	164	XrPt400702	236.4	B	B	A	A	A	-	A	A	B	B	A	A	B	A	B	B	A	A	A	B	A	B	B	A		B	A	B	A	A	A	B	A	B	B	B	B	B	B	A	B	B	B	B	B	A
6	165	Xpsr148	239.1	-	B	A	A	-	B	A	A	B	B	A	A	B	A	-	B	A	-	A	B	A	B	B	A		B	B	B	A	A	-	B	A	B	B	B	B	B	B	A	B	B	B	A	B	A
6	166	XrPt401346	241	B	B	A	A	A	B	A	A	B	B	A	A	B	A	B	B	A	A	A	B	A	B	B	A		B	B	B	A	A	A	B	A	B	B	B	B	B	B	A	A	B	B	B	B	A
6	167	XrPt389611	242	B	B	A	A	A	-	A	A	B	B	A	A	B	A	B	B	A	A	A	B	A	B	B	A		B	A	B	A	A	A	B	A	B	B	B	B	B	B	-	B	B	B	B	B	A
6	168	XrPt506236	242.6	B	B	A	A	A	A	A	A	B	B	A	A	B	A	B	B	A	A	A	B	A	B	B	A		B	A	B	A	A	A	B	A	B	B	B	B	B	B	A	B	B	B	B	B	A
6	169	XrPt507704	244.3	B	B	A	A	A	A	A	A	B	B	A	A	B	A	B	B	A	A	A	B	A	B	B	A		B	A	B	A	A	A	B	A	B	B	B	B	B	-	A	B	B	B	B	B	A
6	170	XrPt507196	244.7	B	B	A	A	A	A	A	A	B	B	A	A	B	A	B	B	A	A	A	B	A	B	B	A		-	A	B	A	A	A	B	A	B	B	B	B	B	-	A	B	B	B	B	B	A
6	171	XrPt509334	244.7	B	B	A	A	A	A	A	A	B	B	A	A	B	A	B	B	A	A	A	B	A	B	B	A		B	A	B	A	A	A	B	A	B	B	B	B	B	-	A	B	B	B	B	B	A
6	172	XrPt506570	245.8	-	-	A	A	A	A	A	A	B	B	A	A	B	A	B	A	A	A	A	-	A	B	B	A		-	A	B	A	A	A	B	A	B	-	B	B	-	-	A	-	-	B	B	B	A
6	173	XrPt507821	245.8	B	B	A	A	A	A	A	A	B	B	A	A	B	A	B	B	A	A	A	B	A	B	B	A		B	A	B	A	A	A	B	A	B	B	B	B	A	-	A	B	B	B	B	B	A
6	174	XrPt347005	247.4	B	B	A	A	A	A	A	A	B	-	A	A	B	A	B	B	A	A	A	B	A	B	B	A		B	A	B	A	A	A	B	A	B	-	-	-	A	-	A	B	B	B	B	B	A
6	175	XrPt509172	248.3	B	B	A	A	A	-	A	A	B	B	A	A	B	A	B	B	A	A	A	B	A	B	B	A		B	B	B	A	A	A	-	A	-	B	B	B	-	B	A	A	B	B	B	B	A
6	176	XrPt399991	249.1	B	A	A	A	A	B	A	A	B	B	A	A	B	A	B	B	A	A	A	B	A	A	B	A		B	B	B	A	A	A	B	A	B	B	B	B	A	-	A	A	B	B	B	B	A
6	177	XrPt400060	249.1	B	A	A	A	A	B	A	A	B	B	A	A	B	A	B	B	A	A	A	B	A	A	B	A		B	B	B	A	A	A	B	A	B	B	B	B	A	-	A	A	B	B	B	B	A
6	178	XrPt505959	249.1	B	A	A	A	A	B	A	A	B	B	A	A	B	A	B	B	A	A	A	-	A	A	B	A		B	B	B	A	A	A	B	A	B	B	B	-	A	-	A	A	B	B	B	B	A
6	179	XrPt508690	249.1	B	A	A	A	A	-	A	A	B	B	A	A	B	A	B	B	A	A	A	B	A	A	B	A		-	B	B	A	A	A	B	A	B	-	B	B	-	A	A	A	B	B	B	B	A
6	180	XrPt401867	249.1	B	A	A	A	A	-	A	A	B	B	A	A	B	A	B	B	A	A	A	B	A	A	B	A		B	B	B	A	A	A	B	A	B	B	B	B	-	-	A	A	B	B	B	B	A
6	181	XrPt399245	249.1	B	A	A	A	A	-	A	A	B	B	A	A	B	A	B	B	A	A	A	B	A	A	B	A		B	B	B	A	A	A	B	A	B	B	B	B	A	A	A	A	B	B	B	B	A
6	182	XrPt390337	249.1	B	A	A	A	A	-	A	A	B	B	A	A	B	A	B	B	A	A	A	B	A	A	B	A		B	B	B	A	A	A	B	A	B	B	B	B	A	-	A	A	B	B	B	B	A
6	183	XrPt509484	249.1	-	A	A	B	A	-	A	A	B	A	-	B	B	A	A	A	B	A	B	A	A	A	A	A		A	B	A	A	A	A	B	B	-	-	B	B	A	-	A	A	B	A	B	A	B
6	184	XrPt66560	251.9	B	A	A	A	A	A	A	A	B	B	A	A	B	A	B	-	A	A	A	B	A	A	-	-		B	B	B	A	A	A	A	A	A	B	B	B	-	B	A	A	B	B	B	B	A
6	185	XrPt348234	252.1	B	A	A	A	A	-	A	A	B	B	A	A	B	A	B	A	A	A	A	B	A	-	B	A		B	B	B	A	A	A	A	A	B	B	B	B	A	B	A	A	B	B	B	B	A
6	186	XrPt401314	254.3	B	A	A	B	A	B	A	A	A	B	A	A	B	A	-	A	B	A	A	-	A	A	B	A		B	B	-	A	A	A	A	A	B	B	-	B	A	B	A	A	B	B	B	-	A
6	187	XrPt509063	254.9	B	A	A	B	A	B	A	A	-	B	A	A	B	A	B	B	B	A	A	B	A	A	B	-		B	B	B	A	A	A	B	A	B	B	B	B	B	B	A	A	B	B	-	B	A
6	188	XrPt509167	255.7	B	B	A	B	A	B	A	A	B	B	A	A	B	A	B	B	B	A	A	B	A	B	B	-		B	B	B	A	A	A	B	A	B	B	B	B	B	B	A	A	B	B	B	B	A
6	189	XrPt507715	255.7	B	B	A	B	A	B	A	A	B	B	A	A	B	A	B	B	B	A	A	B	A	B	B	B		B	B	B	A	A	A	B	A	B	B	B	B	B	B	A	A	B	B	B	B	A
6	190	XrPt507397	255.7	B	B	A	B	A	B	A	A	B	B	A	A	B	A	B	B	B	A	A	B	A	B	B	B		B	B	B	A	A	A	-	A	B	B	B	B	B	B	A	A	B	B	B	B	A
6	191	XrPt390636	256.3	B	A	A	B	A	B	A	A	B	B	A	A	B	A	B	B	B	A	A	B	A	A	B	B		B	B	B	A	A	A	B	A	B	B	B	B	B	B	A	A	B	B	B	B	A
6	192	Xapr6.23	256.3	B	A	A	A	-	B	A	A	B	A	A	A	A	A	B	B	A	A	A	B	B	A	B	A		A	B	B	A	A	-	B	A	B	B	B	B	B	A	A	A	B	A	B	B	A
6	193	XrPt505447	256.3	B	B	A	-	A	B	A	A	B	B	A	A	B	A	B	-	A	A	A	B	A	B	B	A		B	B	B	A	A	A	B	A	B	B	B	B	B	-	A	A	B	B	B	B	A
6	194	XrPt507320	258.5	B	B	A	-	A	B	A	A	B	B	A	A	B	A	B	A	A	A	A	B	A	B	B	A		B	B	B	A	A	A	B	A	B	B	B	B	B	B	A	A	B	B	B	B	A
6	195	XrPt410904	259.1	B	A	A	B	A	-	A	A	B	B	A	A	B	A	B	A	A	A	A	B	A	A	B	A		B	B	B	A	A	A	B	A	B	B	B	B	B	B	A	A	B	B	B	B	A
6	196	XrPt509154	259.1	-	A	A	A	A	B	A	A	B	B	A	A	B	A	B	B	A	A	A	B	A	A	B	A		B	B	B	A	A	A	B	A	B	B	B	B	B	B	A	A	B	B	B	B	A
6	197	XrPt390153	259.1	B	A	A	-	A	-	A	A	B	B	A	A	B	A	B	A	A	A	A	B	A	A	B	A		B	B	B	A	A	A	-	A	-	B	B	B	B	B	A	A	B	B	B	B	A
6	198	XrPt400935	261.7	B	A	A	A	A	-	A	A	A	B	A	A	B	A	B	B	A	A	A	B	A	A	B	A		B	B	B	A	A	A	A	A	B	B	B	B	-	B	A	A	B	B	B	B	A
6	199	XrPt401529	262.7	B	B	A	A	A	-	A	A	A	B	A	A	B	A	-	-	A	A	A	A	A	B	B	A		-	B	B	A	A	A	A	A	B	B	B	-	-	-	A	A	B	B	B	B	A
6	200	XrPt411510	263.6	B	B	A	A	A	B	A	A	B	B	A	A	B	A	B	B	A	A	A	B	A	B	B	A		B	B	B	A	A	A	A	A	B	B	B	B	A	B	A	A	B	B	B	B	A
6	201	XrPt508548	263.6	B	B	A	A	A	B	A	A	B	B	A	A	B	A	B	B	A	A	A	B	A	B	B	A		B	B	B	A	A	A	A	A	B	B	B	B	-	B	A	A	B	B	B	B	A
6	202	XrPt399452	263.6	B	B	A	A	A	B	A	A	B	B	A	A	B	A	B	B	A	A	A	B	A	-	B	A		B	B	B	A	A	A	A	A	B	B	B	B	A	B	A	A	B	B	B	B	A
6	203	XrPt508371	263.6	-	B	A	A	A	-	A	A	B	B	A	A	B	A	B	-	A	A	A	B	A	B	-	A		B	B	B	A	A	A	A	A	B	B	B	B	-	B	A	A	B	B	B	B	A
6	204	XrPt410775	265.8	B	B	A	A	A	-	A	A	A	B	A	A	B	A	B	A	A	A	A	B	A	B	B	A		B	B	B	A	A	A	A	A	B	B	B	B	A	B	A	A	B	B	B	B	A
6	205	XrPt402522	265.8	B	B	A	A	A	-	A	A	A	B	A	A	B	A	B	A	A	A	A	B	A	B	B	A		B	B	B	A	A	A	A	A	B	B	B	B	A	B	A	A	B	-	B	B	A
6	206	XrPt505870	266.5	B	B	A	B	A	B	A	A	A	B	A	A	B	A	B	A	B	A	A	B	A	B	B	-		B	-	-	A	A	A	A	A	-	B	B	B	A	-	A	-	B	B	B	-	A
6	207	XrPt117080	266.7	B	-	A	B	A	A	A	A	A	B	A	A	B	A	B	A	B	A	A	B	A	B	B	A		B	B	B	A	A	A	A	A	B	B	B	B	-	B	A	A	B	B	B	B	A
6	208	XrPt398738	268.7	B	A	A	B	A	-	A	A	B	B	A	A	B	A	B	B	B	A	A	B	A	A	B	B		B	B	B	A	A	A	B	A	B	B	B	B	B	B	A	A	B	B	B	B	A
6	209	XrPt507353	268.9	B	A	A	-	A	B	A	A	B	B	A	A	B	A	B	B	B	A	A	B	A	A	B	B		B	B	B	-	A	A	B	-	B	-	B	B	B	B	A	A	B	B	B	B	A
6	210	XrPt508647	268.9	B	A	A	B	A	B	A	A	B	B	A	A	B	A	B	B	B	A	A	B	A	A	B	B		B	B	B	-	A	A	B	-	B	B	B	B	B	B	A	A	B	B	B	B	A
6	211	XrPt507573	270.1	-	-	A	B	A	B	A	A	B	B	A	A	B	A	B	B	B	A	A	B	A	-	B	-		B	B	B	-	-	A	B	-	B	B	B	B	B	B	-	A	B	-	B	B	A
7	1	XrPt506935	0	B	A	A	A	A	-	A	B	A	B	B	B	A	A	B	A	A	A	B	B	A	A	A	A		A	A	B	B	A	B	A	B	B	A	B	A	A	B	B	A	B	A	-	B	B
7	2	XrPt400648	0.4	B	A	A	A	A	A	A	B	A	B	B	B	A	A	B	A	A	A	B	B	A	A	A	A		A	A	B	B	A	A	A	B	B	A	B	-	A	-	B	A	B	A	A	B	B
7	3	XrPt399848	0.4	B	A	A	A	A	A	A	B	A	B	B	B	A	A	B	A	A	A	B	B	A	A	A	A		A	A	B	B	A	A	A	B	B	A	B	-	A	-	B	A	B	A	A	B	B
7	4	XrPt399845	0.4	B	A	A	A	A	A	A	B	A	B	B	B	A	A	B	A	A	A	B	B	A	A	A	A		A	A	B	B	A	A	A	B	-	A	B	-	A	-	B	A	B	A	A	B	B
7	5	XrPt411056	0.6	B	A	A	A	A	A	A	B	A	B	B	B	A	A	B	A	A	A	B	B	A	A	A	A		A	A	B	B	A	A	A	B	-	A	B	A	A	A	B	A	B	A	A	B	B
7	6	XrPt390264	0.6	B	A	A	A	A	A	A	B	A	B	B	B	A	A	B	A	A	A	B	B	A	A	A	A		A	A	B	B	A	A	A	B	B	A	B	A	A	A	B	A	B	A	A	B	B
7	7	XrPt402617	0.6	B	A	A	A	A	A	A	B	A	B	-	B	A	A	B	A	A	A	B	B	A	A	A	A		A	A	B	B	A	A	A	B	-	A	B	A	-	A	B	A	B	A	A	B	B
7	8	XrPt401729	0.6	B	A	A	A	A	A	A	B	A	B	B	B	A	A	B	A	A	A	B	B	A	A	A	A		A	A	B	B	A	A	A	B	B	A	B	A	A	A	B	A	B	A	A	B	B
7	9	XrPt401348	0.6	B	A	A	A	A	A	A	B	A	B	B	B	A	A	B	A	A	A	B	B	A	A	A	A		A	A	B	B	A	A	A	B	B	A	B	A	-	A	B	A	B	A	A	B	B
7	10	XrPt402431	0.6	B	A	A	A	A	A	A	B	A	B	B	B	A	A	B	A	A	A	B	B	A	A	A	A		A	A	B	B	A	A	A	B	B	A	B	-	A	A	B	A	B	A	A	B	B
7	11	XrPt411108	2.7	B	A	A	A	A	A	A	B	B	B	B	B	A	A	B	A	A	A	B	B	A	A	A	A		A	A	B	B	A	B	A	B	B	A	B	A	A	A	B	A	B	A	A	B	B
7	12	Xapr7.70	4.6	B	A	A	A	A	A	A	B	A	B	B	B	A	A	B	A	A	A	A	B	A	B	A	B		B	A	B	B	A	A	A	B	B	A	B	A	A	A	B	A	B	B	-	B	B
7	13	XrPt389374	5.5	B	A	A	A	A	-	A	B	B	B	B	B	A	A	B	B	A	A	B	B	A	A	A	B		A	A	B	B	A	B	A	B	B	A	B	B	B	A	B	A	B	A	B	B	B
7	14	XrPt402454	5.5	B	A	A	A	A	-	A	B	B	B	B	B	A	A	-	B	A	A	B	-	A	A	A	B		A	A	B	B	A	B	A	B	B	A	-	B	B	A	B	A	B	A	B	B	B
7	15	XrPt390325	6.9	B	-	A	B	A	B	A	B	B	B	B	B	A	A	-	A	A	A	B	B	A	A	A	B		-	A	B	B	-	B	B	B	B	A	B	B	B	B	B	A	B	A	-	B	B
7	16	XrPt506930	6.9	B	A	B	A	A	A	A	B	B	B	B	B	A	A	B	A	A	A	B	B	A	A	A	B		A	A	B	B	A	B	A	B	B	A	B	B	B	A	B	A	B	B	B	B	B
7	17	XrPt506974	10.4	B	A	B	A	A	A	A	B	B	B	B	B	A	A	B	A	A	A	B	B	A	A	A	B		A	A	B	B	A	B	A	B	B	A	B	B	B	A	B	A	B	B	B	B	B
7	18	XrPt411363	13.7	B	A	B	A	A	B	A	B	B	B	B	B	A	A	B	A	A	A	B	B	A	A	A	B		A	A	B	B	B	-	-	B	B	B	B	B	B	A	B	A	B	B	B	B	B
7	19	XrPt508478	13.7	B	A	B	A	A	-	A	B	B	B	B	B	A	A	B	A	A	A	B	B	A	A	A	B		A	A	B	B	B	A	A	B	B	B	B	B	B	A	B	A	B	B	B	B	B
7	20	XrPt509596	14.5	-	A	A	A	A	-	A	B	B	B	B	B	A	A	B	A	A	A	B	B	A	A	A	B		A	A	B	B	B	A	A	B	B	B	B	A	B	A	B	A	B	B	B	B	B
7	21	XrPt389395	14.5	-	A	A	A	A	-	A	-	-	-	B	B	A	A	B	A	A	A	B	-	A	A	A	B		A	A	B	-	B	A	A	B	B	B	B	A	B	A	B	A	-	B	B	B	B
7	22	XrPt507762	14.5	B	A	A	A	A	A	A	B	B	B	B	B	A	A	B	A	A	-	B	B	A	A	A	B		A	A	B	B	B	A	A	-	B	B	B	A	B	A	-	A	B	B	B	B	B
7	23	XrPt507319	14.5	B	A	A	A	A	-	A	B	B	B	B	B	A	A	B	A	A	A	B	B	A	A	A	B		A	A	B	B	B	A	A	B	B	B	B	A	B	A	B	A	B	B	B	B	B
7	24	XrPt505511	14.5	B	A	A	A	A	A	A	B	B	B	B	B	A	A	B	A	A	A	B	B	A	A	A	B		A	A	B	B	B	A	A	B	B	B	B	A	B	A	B	A	B	B	B	B	B
7	25	XrPt398572	17.9	B	A	A	A	A	A	A	B	A	A	B	B	A	A	B	A	A	A	B	B	A	A	A	B		A	A	B	A	A	A	A	B	A	B	B	A	A	A	B	-	B	B	B	B	B
7	26	XrPt411305	18.1	B	A	A	A	-	-	A	B	A	A	B	B	A	A	B	A	A	A	B	B	A	A	A	B		A	A	B	-	A	A	-	B	-	B	B	A	A	A	B	A	B	B	B	B	B
7	27	XrPt399946	23	A	A	A	A	A	-	A	B	A	B	B	A	A	A	B	A	A	A	B	B	A	A	A	-		A	A	-	B	A	A	A	B	B	B	B	A	A	A	B	A	B	B	B	-	B
7	28	XrPt506468	25.1	A	A	B	A	-	-	A	B	A	B	B	A	A	A	A	A	A	A	A	B	A	-	A	B	I	B	A	B	B	B	A	A	B	B	B	B	A	A	A	-	A	B	B	B	B	B
7	29	XrPt509359	25.1	A	A	A	A	A	-	A	B	A	B	B	A	A	A	A	A	A	A	A	B	A	B	A	B	I	B	A	B	B	B	A	A	B	B	B	B	A	A	A	B	A	B	B	B	B	B
7	30	XrPt509357	25.1	A	A	A	A	A	-	A	B	A	B	B	A	A	A	A	A	A	A	A	B	A	B	A	B	I	B	A	B	B	B	A	A	B	B	B	B	A	A	A	B	A	B	B	B	B	B
7	31	XrPt508078	25.1	A	A	A	A	-	-	A	B	A	B	B	A	A	A	A	A	A	A	A	B	A	B	A	B	TKW7.1.R	B	A	B	B	B	A	A	B	B	B	B	A	A	A	B	A	B	B	B	B	B
7	32	XrPt508669	25.1	A	A	A	A	A	A	A	B	A	B	B	A	A	A	A	A	A	A	A	B	A	B	A	B	I	B	A	B	B	B	A	A	B	B	B	B	A	A	A	B	A	B	B	B	B	B
7	33	XrPt401366	26.6	A	A	A	A	A	-	A	B	A	B	B	A	A	A	A	A	A	A	A	B	A	B	A	B	I	B	A	B	B	B	A	A	B	B	B	B	A	A	A	B	A	B	B	B	B	B
7	34	XrPt505798	26.6	A	A	A	A	A	-	A	B	A	B	B	A	A	A	A	A	A	A	A	B	A	B	A	B	I	B	A	B	B	B	A	A	B	B	B	B	A	A	A	B	A	B	B	B	B	B
7	35	XrPt508683	28.5	A	-	B	A	A	-	A	B	-	B	B	A	A	A	A	B	A	-	A	-	-	A	A	B	I	B	A	B	B	B	A	A	B	B	B	B	-	A	A	-	A	B	B	B	B	B
7	36	Xpsr115L219	31.6	A	A	-	A	B	A	A	B	A	B	B	-	B	B	A	B	A	A	-	A	A	B	A	B		B	A	-	B	-	B	B	B	B	B	B	B	A	B	B	A	B	B	B	B	B
7	37	XrPt399651	33.7	A	A	-	A	A	-	A	B	A	B	B	B	A	A	A	A	A	A	A	B	A	A	A	A		B	A	B	B	A	A	A	B	B	B	B	A	A	A	B	A	B	B	B	B	B
7	38	XrPt411276	36.7	A	-	-	A	-	-	A	B	A	B	B	A	-	B	A	A	A	A	A	B	A	A	A	B		B	A	B	B	-	A	-	B	B	A	B	A	A	A	B	A	B	-	B	B	B
7	39	XrPt401443	36.7	A	A	A	-	A	A	A	B	A	B	B	A	B	B	A	A	A	A	A	B	A	A	A	B		B	A	B	B	-	A	-	B	B	A	B	A	A	A	B	A	B	-	B	B	B
7	40	XrPt347574	36.7	B	A	A	A	A	-	A	B	A	B	B	A	B	A	-	A	A	A	A	-	B	B	A	B		A	A	-	B	A	A	A	B	B	A	-	A	A	A	B	A	B	B	B	-	B
7	41	XrPt401795	36.7	B	A	-	A	A	A	A	B	A	B	B	A	B	A	A	A	-	A	A	B	B	-	A	B		-	A	B	B	A	A	A	B	B	A	B	A	A	A	B	A	-	B	B	B	B
7	42	XrPt398519	36.7	B	A	A	A	A	A	A	-	A	B	B	A	B	A	A	A	A	A	A	B	B	B	A	B		A	A	B	B	A	A	A	B	B	A	B	A	A	A	B	A	B	B	B	B	B
7	43	XrPt402607	38.7	B	-	A	A	A	A	A	B	A	B	B	A	B	A	A	A	A	A	A	B	B	B	A	B		A	A	B	B	A	A	A	B	B	A	B	-	A	A	B	A	B	B	B	B	B
7	44	XrPt410882	43.1	B	A	A	A	-	A	A	B	A	B	B	A	B	A	B	A	A	A	-	B	B	A	A	B		A	A	B	B	-	A	A	A	A	A	B	A	A	-	A	A	B	B	B	B	-
7	45	XrPt411499	46.5	B	A	B	B	A	B	A	B	A	B	B	A	B	A	A	A	A	A	A	B	B	A	B	B		A	A	A	B	A	A	A	A	B	B	B	A	A	B	A	A	B	A	A	-	B
7	46	XrPt508559	47.5	B	B	-	B	A	A	A	B	A	B	B	A	B	A	A	A	A	A	A	B	B	B	B	B		A	B	A	B	A	A	A	A	-	B	B	A	A	B	A	A	B	A	A	B	B
7	47	XrPt402611	48.6	B	-	-	B	A	-	A	-	A	B	B	A	B	A	A	A	A	A	-	B	B	B	B	B		A	B	A	B	-	-	A	A	B	B	B	-	A	B	A	A	B	A	A	B	B
7	48	XrPt508457	48.6	B	A	-	-	-	-	A	B	A	B	B	A	B	A	A	A	A	A	A	B	B	B	B	B		-	B	A	B	B	A	A	A	B	B	B	-	-	-	A	A	B	A	-	B	B
7	49	XrPt505486	49.9	B	A	-	B	A	A	B	B	A	B	B	A	B	A	A	A	A	A	A	B	B	B	B	B		A	B	A	B	B	B	A	A	B	B	B	A	A	B	A	A	B	B	A	B	B
7	50	XrPt509391	53.1	B	A	B	A	A	-	B	B	A	B	B	A	B	A	A	-	A	A	B	B	B	B	B	B		A	A	A	B	B	A	A	A	B	B	A	A	A	B	A	A	B	B	A	B	B
7	51	Xapr7.72	64.9	A	A	B	A	A	A	A	B	A	B	B	A	B	A	A	-	A	A	B	A	B	B	B	B		A	A	B	B	B	A	A	A	B	B	A	A	A	B	A	A	B	B	A	B	B
7	52	XrPt410779	68.7	A	A	A	B	A	A	A	A	A	A	B	A	A	A	A	-	A	A	B	A	B	A	B	A		-	A	-	B	B	B	B	A	-	B	A	B	A	B	A	A	A	A	B	A	B
7	53	Xapr7.31	71.3	A	A	A	A	B	A	-	B	A	B	B	A	B	B	A	B	A	A	A	A	A	B	A	B		B	A	B	B	-	B	B	B	B	B	B	B	A	B	A	A	B	B	A	B	B
7	54	Xapr7.27	73	A	B	A	A	B	A	A	A	A	A	B	A	B	A	A	A	A	A	A	A	B	A	B	A	I	B	A	B	B	-	B	B	-	A	B	-	B	A	B	A	A	B	B	-	A	B
7	55	Xapr7.28	76.4	B	A	B	B	A	A	A	A	A	A	B	B	A	A	A	B	A	A	B	A	B	A	A	B	TKW7.2.R	B	A	B	B	B	B	B	A	-	B	B	B	A	B	A	A	B	B	B	A	B
7	56	Xopq4L578	89.2	B	A	A	A	-	A	A	B	-	A	B	A	A	A	A	A	A	A	A	A	B	A	A	B	I	B	B	A	B	-	B	B	-	B	B	-	B	A	B	A	A	-	B	-	A	B
7	57	XrPt401427	92.4	B	A	-	B	A	-	A	B	A	B	B	A	B	A	A	A	A	A	A	B	B	B	B	B		A	B	A	B	B	A	A	A	B	B	B	A	A	B	A	A	B	A	A	B	B
7	58	XrPt508061	94.8	B	A	B	B	A	-	A	B	A	B	B	A	B	A	A	A	A	A	A	B	B	A	B	B		A	A	A	B	A	A	A	A	B	B	B	A	A	B	A	A	B	A	A	B	B
7	59	Xopo7	103.3	B	A	A	B	A	A	A	A	A	B	B	A	A	A	A	-	A	A	B	B	B	A	A	A		A	A	B	B	-	B	A	-	B	A	-	B	A	B	A	A	A	B	-	B	B
7	60	XrPt506902	105.9	B	A	B	A	A	-	A	B	A	B	B	A	B	A	A	A	A	A	A	B	B	A	A	B		A	A	B	B	B	A	A	A	B	A	B	A	A	A	A	A	B	B	B	B	B
7	61	XrPt505154	105.9	A	A	A	A	A	-	A	B	A	B	B	A	A	A	B	A	A	A	B	B	A	A	A	-		A	A	B	B	A	A	A	B	-	B	B	A	A	A	B	A	B	B	B	B	B
7	62	XrPt509056	116.6	A	A	A	A	A	A	A	B	A	B	B	A	A	A	B	A	A	A	B	B	A	A	A	-		A	A	B	B	A	A	A	B	B	B	B	A	A	A	B	A	B	B	B	B	B
7	63	XrPt509692	118.5	B	A	A	A	A	A	A	B	A	B	B	B	A	A	B	A	A	A	B	B	A	A	A	-		A	A	B	B	A	A	A	B	B	B	B	A	A	A	B	A	B	B	A	B	B
7	64	XrPt505573	119.1	B	A	A	A	A	A	A	B	A	B	B	B	A	A	B	A	A	A	B	B	A	B	A	A		A	A	B	B	A	A	A	B	B	B	B	A	A	A	B	A	B	B	A	B	B
7	65	XrPt509033	119.1	B	A	A	A	A	A	A	B	A	B	B	B	A	A	B	A	A	A	B	B	A	B	A	A		A	A	B	B	A	A	A	B	B	B	B	A	A	A	B	A	B	B	A	B	B
7	66	XrPt346760	119.3	B	A	A	-	A	A	A	B	A	B	B	B	A	A	B	A	A	A	B	B	A	B	B	-		-	A	B	B	A	A	A	B	B	B	B	A	A	A	B	A	B	B	A	B	B
7	67	XrPt372689	119.7	B	A	A	A	A	A	A	B	A	B	B	B	A	A	B	A	A	A	B	B	A	B	A	-		A	A	B	B	A	A	A	B	B	B	B	A	A	A	B	A	B	B	A	B	B
7	68	XrPt348736	119.7	B	A	A	B	A	A	A	B	A	A	B	B	A	A	B	A	A	A	B	B	A	A	A	A		A	B	B	B	A	B	A	A	A	A	B	-	A	B	A	A	B	A	A	B	A
7	69	XrPt348622	119.7	B	A	A	B	A	-	A	B	A	A	B	B	A	A	B	A	A	A	B	B	A	A	A	A		A	B	B	B	A	B	A	A	-	A	B	-	A	B	A	A	B	A	A	B	A
7	70	XrPt400572	119.7	B	A	A	B	A	-	-	B	A	A	B	-	-	-	B	A	A	A	B	B	A	A	-	A		A	B	B	B	-	B	A	A	-	A	B	-	A	B	A	A	B	A	A	B	A
7	71	XrPt402305	119.7	B	A	A	B	A	A	A	B	A	A	B	-	A	A	B	A	A	A	B	B	A	A	A	-		A	B	B	B	B	B	A	A	A	A	B	-	-	B	A	A	B	-	A	B	A
7	72	XrPt507262	130.9	B	-	A	B	A	A	A	B	A	A	B	B	-	A	B	A	A	A	B	B	A	A	A	A		A	B	B	B	A	B	A	A	A	A	B	-	A	-	A	A	B	-	A	B	A
7	73	XrPt505150	132.9	B	A	A	B	A	B	A	B	A	A	B	B	B	A	B	B	A	A	B	B	A	A	A	B		A	B	B	B	A	B	A	A	A	A	B	B	B	B	A	A	B	A	A	B	A
7	74	XrPt346381	135	A	A	-	B	A	B	B	A	A	B	B	A	-	B	-	A	A	A	B	B	A	A	B	B		A	A	A	A	B	B	B	A	A	B	A	A	B	A	A	B	B	A	A	A	A
7	75	XrPt506077	137.8	A	A	A	B	A	-	A	-	A	A	B	B	B	A	B	B	A	A	B	B	A	A	A	B		-	B	B	B	A	B	A	A	A	A	B	B	B	B	A	A	B	-	A	-	A
7	76	XrPt401834	139.8	B	A	A	B	A	A	A	B	A	A	B	B	A	A	B	A	A	A	B	B	A	A	A	A		A	B	B	B	A	B	A	A	A	A	B	-	A	B	A	A	B	A	A	B	A
7	77	Xapr7.5	176.7	B	B	A	A	B	A	A	B	A	A	B	-	B	A	B	B	-	B	A	B	A	B	B	A		B	A	-	A	A	B	B	-	A	A	B	B	A	B	A	A	B	A	B	A	A
7	78	XrPt506024	182.5	-	A	B	-	B	A	B	B	A	A	B	B	B	B	B	B	A	B	B	-	B	B	B	B		B	B	A	-	A	B	B	A	A	A	B	-	A	B	-	-	B	B	A	B	-
7	79	XrPt399989	183.7	B	-	B	A	B	A	B	B	A	B	B	A	B	B	B	B	A	B	B	B	B	B	-	B		-	B	A	A	B	B	B	A	A	A	B	B	-	B	A	B	B	B	A	B	A
7	80	XrPt508285	184.2	B	A	B	A	B	A	B	B	A	B	B	A	B	B	-	B	A	-	B	A	B	B	A	B		B	B	A	A	B	B	B	A	A	A	B	B	A	B	A	B	B	B	A	B	A
7	81	XrPt398576	184.6	B	A	B	-	B	A	B	B	A	B	B	A	-	B	B	B	A	B	B	-	B	B	A	B		B	B	A	A	B	B	B	A	A	A	B	B	A	-	A	B	B	-	A	B	A
7	82	XrPt390749	184.6	B	A	B	B	B	-	B	B	A	B	B	A	B	B	B	B	A	B	B	B	B	B	A	B		B	B	A	A	B	B	B	A	A	A	B	B	A	B	A	B	B	B	A	B	A
7	83	XrPt506797	184.6	B	A	B	-	B	-	B	B	A	B	B	A	B	B	B	B	A	B	B	B	B	B	A	B		B	B	A	A	B	B	B	A	-	A	B	B	A	B	A	B	B	B	A	B	A
7	84	XrPt400424	184.8	B	A	B	-	B	-	B	B	A	B	B	A	B	B	B	B	A	B	B	B	B	B	A	B		B	B	A	A	B	B	B	A	A	A	B	B	A	B	A	B	-	-	A	B	A
7	85	XrPt507084	184.8	B	A	B	B	B	-	B	B	A	B	B	A	B	B	B	B	A	B	B	B	B	B	A	B		B	B	A	A	B	B	B	A	-	A	B	B	A	B	A	B	B	B	A	B	A
7	86	XrPt347203	184.8	B	A	B	B	B	-	B	B	-	B	B	A	B	B	B	B	A	B	B	B	B	-	A	B		B	B	A	A	-	B	B	A	A	A	B	B	A	B	A	B	B	-	A	B	A
7	87	XrPt507313	184.8	B	A	B	B	B	-	B	B	A	B	B	A	B	B	B	B	A	B	B	B	B	B	A	B		B	B	A	A	B	B	B	A	A	A	B	B	A	B	A	B	B	B	A	B	A
7	88	XrPt402327	184.8	B	A	B	B	B	-	B	B	A	B	B	A	B	B	B	B	A	B	B	B	B	B	A	B		B	B	A	A	B	B	B	A	A	A	B	B	A	B	A	B	B	B	A	B	A
7	89	XrPt506625	184.8	B	A	B	-	B	-	B	B	A	B	B	A	B	B	B	B	A	B	B	B	B	B	A	B		B	B	A	A	B	B	B	A	-	A	B	B	A	B	A	B	B	B	A	B	A
7	90	XrPt400890	184.8	B	A	B	-	B	-	B	B	A	B	B	A	B	B	B	B	A	B	B	B	B	B	A	B		B	B	A	A	B	B	B	A	A	A	B	B	A	B	A	B	B	-	A	B	A
7	91	XrPt508516	184.8	B	A	B	A	B	-	B	B	A	B	B	A	B	B	B	B	A	B	B	B	B	B	A	B		B	B	A	A	B	B	B	A	A	A	B	B	A	B	A	B	B	B	A	B	A
7	92	XrPt399937	184.8	B	A	B	-	B	-	B	B	A	B	B	A	B	B	B	B	A	B	B	B	B	B	A	B		B	B	A	A	B	B	B	A	A	A	B	B	A	B	A	B	B	B	A	B	A
7	93	XrPt347784	184.8	B	A	B	-	B	A	B	B	A	B	B	A	B	B	B	B	A	B	B	B	B	B	A	B		B	B	A	A	B	B	B	A	A	A	B	B	A	B	A	B	B	B	A	B	A
7	94	XrPt509276	184.8	B	A	B	-	B	A	B	B	A	B	B	A	B	B	B	B	A	B	B	B	B	B	A	B		B	B	A	A	B	B	B	A	A	A	B	B	A	B	A	B	B	B	A	B	A
7	95	XrPt401400	184.8	B	A	B	-	B	-	B	B	A	B	B	A	B	B	B	B	A	B	B	-	B	B	A	B		B	B	A	A	B	B	B	A	A	A	B	B	A	B	A	B	B	B	A	B	A
7	96	XrPt411022	184.8	B	A	B	-	B	-	B	B	A	B	B	A	B	B	B	B	A	B	B	B	B	B	A	B		B	B	A	A	B	-	-	A	A	A	B	B	A	-	A	B	B	B	A	B	A
7	97	XrPt401723	184.8	B	A	B	-	B	-	B	B	A	B	B	A	B	B	-	B	A	B	B	B	B	B	A	B		B	B	A	A	B	B	B	A	A	-	B	B	A	B	A	B	B	B	-	B	A
7	98	XrPt507328	184.8	B	-	B	-	B	-	B	B	A	B	B	A	B	B	B	B	A	B	B	B	B	B	A	B		B	B	A	A	B	B	B	A	A	A	B	B	A	B	A	B	B	B	A	B	A
7	99	XrPt506805	184.8	-	A	B	-	B	-	B	B	A	B	B	A	B	B	B	B	A	-	B	B	B	B	A	B		B	B	A	A	B	B	B	A	A	-	-	B	-	B	A	B	B	B	A	B	-
7	100	XrPt401802	184.8	B	A	B	-	B	-	B	B	A	B	B	A	B	B	B	B	A	B	B	B	B	B	A	B		B	B	A	A	B	B	B	A	A	A	B	B	A	B	A	B	B	B	A	B	A
7	101	XrPt402139	184.8	B	A	B	-	B	-	B	B	A	B	B	A	B	B	B	B	A	B	B	B	B	B	A	B		B	B	A	A	B	B	B	A	A	A	B	B	A	B	A	-	B	B	A	B	A
7	102	XrPt509066	184.8	B	A	B	-	B	-	B	B	A	B	B	A	B	B	B	B	A	B	B	-	B	B	A	B		B	B	A	A	B	B	B	A	A	A	B	B	A	B	A	B	B	B	A	B	A
7	103	XrPt399325	184.8	B	-	B	-	B	A	B	B	A	B	B	A	B	B	B	-	A	B	B	B	B	B	A	B		B	B	A	-	B	B	B	-	A	A	B	-	A	B	-	-	B	B	A	-	A
7	104	XrPt390375	184.8	B	A	B	-	B	B	B	B	A	B	B	A	B	B	B	B	A	B	B	-	B	B	A	B		B	-	A	A	B	B	B	A	-	A	B	B	A	B	-	B	B	B	A	B	A
7	105	XrPt411118	184.8	B	A	B	-	B	-	B	B	A	B	B	A	B	B	B	B	A	B	B	B	B	B	A	B		B	B	A	A	B	B	B	A	A	A	B	B	A	B	A	B	B	B	A	B	A
7	106	XrPt505375	184.8	B	A	B	-	B	-	B	B	A	B	B	A	B	B	B	B	A	B	B	B	B	B	A	B		B	-	A	A	B	B	B	A	-	A	B	B	A	B	A	B	B	B	A	B	A
7	107	XrPt507958	184.8	B	A	B	A	B	-	B	B	A	B	B	A	B	B	B	B	A	B	B	B	B	B	A	B		B	B	A	A	B	B	B	A	A	A	B	B	A	B	A	B	-	B	A	B	A
7	108	XrPt390002	184.8	B	A	B	-	B	B	B	B	A	B	B	A	B	B	B	B	A	B	B	B	B	B	A	B		B	B	A	A	B	B	B	A	A	A	B	B	A	B	A	B	B	B	A	B	A
7	109	XrPt389980	184.8	B	A	B	-	B	B	B	B	A	B	B	A	B	B	B	B	A	B	B	B	-	B	A	B		B	-	A	A	B	B	B	A	-	A	B	B	A	B	-	B	B	B	A	B	A
7	110	XrPt389355	184.8	B	A	B	A	-	A	B	B	A	B	B	A	B	B	B	B	A	B	B	B	B	B	A	B		B	-	A	A	B	B	B	A	A	A	B	B	A	B	A	B	B	B	A	B	A
7	111	XrPt399994	185	B	-	B	-	B	B	B	B	A	B	B	A	B	B	B	B	A	B	B	B	B	B	A	B		B	B	A	A	B	B	B	A	A	A	B	B	A	B	A	B	B	B	A	B	A
7	112	XrPt508777	185	B	A	B	A	B	-	B	B	A	B	B	A	B	B	B	B	A	B	B	-	B	B	A	B		B	B	A	A	B	B	B	A	A	A	B	B	A	B	A	B	B	B	A	B	A
7	113	XrPt505284	188	A	A	B	A	B	A	A	B	A	B	B	B	B	B	B	B	B	B	A	A	A	B	A	B		B	B	A	A	B	B	B	A	-	A	B	B	A	B	A	B	B	B	A	B	A
7	114	XrPt509207	188	A	A	B	A	B	A	A	B	A	B	B	B	B	B	B	B	B	B	A	A	A	B	A	B		B	B	A	A	B	B	B	A	A	A	B	B	A	B	A	B	B	B	A	B	A
7	115	XrPt390055	188	A	A	B	A	B	A	A	B	A	B	B	B	B	B	B	B	B	B	-	A	A	B	A	B		B	B	A	A	B	B	B	A	A	A	B	B	A	B	A	B	B	B	A	B	A
7	116	XrPt507265	188.8	A	A	B	-	A	-	A	B	A	B	B	B	B	B	B	B	B	B	B	A	B	A	A	B		B	B	A	A	B	B	B	A	-	A	B	B	A	B	A	B	B	B	A	B	A
7	117	XrPt507143	190.9	A	A	B	-	A	A	B	B	A	B	B	B	B	B	B	B	A	B	B	B	B	A	A	B		B	B	A	A	B	B	B	A	A	A	B	B	A	B	A	B	B	B	A	B	A
7	118	Xpsr928L450	191.9	B	B	B	A	A	A	B	B	A	A	B	B	A	A	B	B	A	B	B	A	B	B	A	-		B	B	A	A	-	B	B	-	A	A	-	B	A	B	A	B	A	B	-	A	-
7	119	XrPt505958	192.9	B	A	B	A	-	A	B	B	A	B	B	A	B	B	B	B	A	B	B	A	B	-	A	-		B	B	A	A	B	B	B	-	A	A	B	B	A	B	A	B	B	B	-	B	-
7	120	XrPt509303	193.4	-	A	B	A	-	B	-	B	A	B	B	A	B	B	B	B	-	B	B	-	B	B	A	B		B	B	A	A	B	-	B	A	A	A	B	B	A	B	A	-	B	B	A	B	-
7	121	XrPt508144	194	B	A	B	-	B	B	B	B	A	B	B	-	B	B	B	B	A	B	B	B	B	B	A	B		B	B	A	A	B	B	B	-	A	A	B	B	-	B	A	B	B	B	-	B	-
7	122	XrPt401221	194	B	A	B	-	B	-	B	B	A	B	B	A	B	B	B	B	A	B	B	B	B	B	A	B		B	B	A	A	B	B	B	A	A	A	B	B	A	B	A	B	B	B	A	B	A
7	123	XrPt505869	194	B	A	B	-	B	A	B	B	A	B	B	A	B	B	B	B	A	B	B	B	B	B	A	B		B	B	A	A	B	B	B	A	A	A	B	B	A	B	A	B	B	B	A	B	A
7	124	XrPt390368	194.4	B	A	B	A	B	A	B	B	A	B	B	A	B	B	B	B	A	B	B	A	-	B	A	B		B	-	A	A	B	B	B	A	A	A	B	B	A	B	A	B	B	B	A	B	A
7	125	XrPt506346	194.4	B	A	B	A	B	A	B	B	A	B	B	A	B	B	B	B	A	B	-	A	-	B	A	B		B	A	A	A	B	B	B	A	A	A	B	B	A	B	A	B	B	B	A	B	A
7	126	XrPt508293	194.4	B	A	B	A	B	A	B	B	A	B	B	A	B	B	B	B	A	B	-	A	A	B	A	B		B	A	A	A	B	B	B	A	A	A	B	B	A	B	A	B	B	B	A	B	A
7	127	XrPt348529	194.4	B	A	B	A	B	A	B	B	A	B	B	A	B	B	B	B	A	B	-	A	A	B	A	B		B	A	A	A	B	B	B	A	A	A	B	B	A	B	A	B	B	B	A	B	A
7	128	XrPt346981	194.6	B	A	B	A	B	A	B	B	A	B	B	A	B	B	B	B	A	B	-	A	A	B	A	B		B	A	A	A	B	B	B	A	A	A	B	B	A	B	A	B	B	B	A	B	A
7	129	XrPt400127	195.4	B	A	B	A	B	A	B	B	A	B	B	A	B	B	B	B	A	B	B	B	-	B	-	B		-	B	A	A	B	B	B	A	A	A	B	B	-	B	A	B	B	B	A	B	A
7	130	XrPt509288	195.8	B	A	B	-	A	-	B	B	A	B	B	A	B	B	B	B	A	B	B	B	B	A	A	B		B	B	A	A	B	B	B	A	A	A	B	B	A	B	A	B	B	B	A	B	A
7	131	XrPt507302	198.2	B	A	B	B	B	-	B	B	A	A	B	A	B	B	B	B	A	B	B	-	-	B	B	B		B	A	A	A	B	B	B	A	A	A	B	B	A	B	A	A	B	B	A	B	A
7	132	XrPt402339	200.6	B	A	B	-	A	-	B	B	A	B	B	A	B	B	B	B	A	B	B	-	B	A	A	B		B	-	A	A	B	B	B	A	A	A	B	-	A	B	A	B	B	B	A	B	A
7	133	XrPt401566	200.6	B	-	B	-	A	B	B	B	A	B	B	A	B	B	B	B	A	B	B	B	-	A	A	B		B	-	A	A	B	B	B	A	A	A	B	B	A	B	A	B	B	B	A	B	A
7	134	XrPt399791	200.6	B	-	B	-	A	-	B	B	A	B	B	A	B	B	B	B	A	B	B	B	B	A	A	B		B	-	A	A	B	B	B	A	A	-	-	B	A	B	A	B	B	B	A	B	A
7	135	XrPt507815	200.6	B	A	B	-	B	-	B	B	A	B	B	A	B	B	B	B	A	B	B	B	B	B	A	B		B	B	A	A	B	B	B	A	A	A	B	B	A	B	A	B	B	B	A	B	A
7	136	XrPt400925	201.3	B	A	B	-	B	A	B	B	A	B	B	A	B	B	B	B	A	B	B	B	B	B	A	B		B	B	A	A	B	B	B	A	A	A	B	B	A	B	A	B	B	B	A	B	A
7	137	XrPt399878	201.3	B	A	B	-	A	A	B	B	A	B	B	A	B	B	B	B	A	B	B	B	B	A	B	B		B	B	A	A	B	B	B	A	A	A	B	B	A	B	A	B	B	B	A	B	A
7	138	XrPt389678	201.3	B	A	B	-	A	-	B	B	A	B	B	A	B	B	B	B	A	B	B	B	B	A	B	B		B	B	A	A	B	B	B	A	A	A	B	B	A	B	A	B	B	B	A	B	A
7	139	XrPt505512	201.8	B	A	B	-	A	-	B	B	A	B	B	A	B	B	B	B	A	B	B	B	B	A	B	B		B	B	A	A	B	B	B	A	A	A	B	B	A	B	A	B	B	B	A	B	A
7	140	XrPt346074	204.8	B	-	B	A	B	B	B	B	A	A	B	A	B	B	-	-	A	B	B	-	A	B	B	B		B	B	A	A	B	B	B	A	A	-	B	-	A	B	A	B	B	B	B	B	A
7	141	XrPt505323	204.8	B	A	B	A	-	A	B	B	A	A	B	-	B	B	B	B	A	B	-	-	A	A	B	B		B	B	A	A	B	B	-	A	A	A	B	A	A	B	A	A	B	B	A	B	A
7	142	XrPt509312	204.8	B	A	B	A	A	A	B	B	A	A	B	A	B	B	B	B	A	B	-	A	A	A	B	B		B	B	A	A	B	B	B	A	A	A	B	-	A	B	A	A	B	B	A	B	A
7	143	XrPt399979	206.5	B	A	B	A	A	A	B	B	A	A	B	A	B	B	B	B	A	B	-	-	A	A	B	B		B	B	A	A	B	B	-	A	A	A	B	-	A	B	A	A	B	B	A	B	A
7	144	XrPt506816	211.2	B	A	B	B	A	A	B	B	-	A	B	A	B	B	B	B	A	A	A	B	A	A	B	B		B	A	A	A	B	A	B	A	A	A	B	B	A	B	A	A	B	B	B	B	A
7	145	XrPt399703	211.2	B	A	-	B	A	A	B	B	A	A	B	A	B	B	B	B	A	A	A	B	A	A	B	B		B	A	A	A	B	A	B	A	A	A	B	B	A	B	A	A	B	B	B	B	A
7	146	XrPt506684	211.2	B	A	B	B	A	-	B	B	-	A	B	A	B	B	B	B	A	A	A	B	A	A	B	B		B	A	A	A	B	A	B	A	A	A	B	B	A	B	A	-	B	B	B	B	A
7	147	XrPt506281	211.2	B	A	B	B	A	A	B	B	A	A	B	A	B	B	B	B	A	A	A	B	A	A	B	B		B	A	A	-	B	A	B	A	A	-	B	B	A	B	A	A	B	B	B	B	A
7	148	XrPt401912	211.2	B	A	B	A	A	A	B	B	A	A	B	A	B	B	B	B	A	A	A	B	A	A	B	B		B	A	A	A	B	A	B	A	A	A	B	-	A	B	A	A	B	A	B	B	A
7	149	XrPt508868	215	B	A	B	A	A	A	B	B	A	A	B	A	B	B	B	B	A	A	A	B	A	A	B	B		B	A	A	A	B	A	B	A	A	A	B	A	A	B	A	A	B	A	B	B	A
7	150	XrPt508449	215	B	A	B	-	B	-	B	B	A	A	B	A	B	B	B	B	A	A	A	B	A	B	B	B		B	A	A	A	B	A	B	A	-	-	B	B	A	B	-	-	B	A	B	B	B
7	151	XrPt508532	217.1	B	A	B	-	B	A	B	B	A	A	B	A	B	B	B	B	A	A	A	B	A	B	B	B		B	A	A	A	B	A	B	A	-	A	B	B	A	B	A	A	B	A	B	B	B
7	152	XrPt402021	219.8	B	A	A	A	A	A	B	B	A	A	B	A	B	B	B	-	A	A	A	A	A	A	B	B		B	A	A	A	B	A	B	A	A	A	B	A	A	B	A	A	B	A	B	B	A
7	153	XrPt507356	221.7	A	-	B	-	A	-	B	B	B	A	B	A	B	B	B	B	A	A	A	A	-	-	-	B		B	A	A	A	B	A	B	A	A	A	B	B	-	B	A	A	B	A	-	B	A
7	154	XrPt400909	221.7	A	A	B	-	A	A	B	B	B	A	B	A	B	B	B	B	A	A	A	A	A	A	B	B		B	A	A	A	B	A	B	A	A	A	B	B	A	B	A	A	B	A	B	B	A
7	155	XrPt390051	224	B	A	B	-	B	-	B	B	B	A	B	A	B	B	B	B	A	A	A	-	A	-	B	B		B	A	A	A	B	A	B	A	B	A	B	B	A	B	A	A	B	A	B	B	-
7	156	XrPt411307	224.5	B	A	B	-	B	A	B	B	B	A	B	A	B	B	B	B	A	A	A	A	A	B	B	B		B	A	A	-	B	A	B	A	-	A	B	B	A	B	-	-	B	-	B	B	B
7	157	XrPt400732	224.5	B	A	B	-	A	-	B	B	B	A	B	A	B	A	B	B	A	A	A	A	A	A	B	B		B	A	B	B	B	A	B	A	A	B	A	-	A	B	A	A	B	A	B	A	B
7	158	XrPt389711	228.5	B	A	B	-	A	-	B	B	B	A	B	A	B	A	B	B	A	A	A	A	A	A	B	B		B	A	B	B	B	A	B	A	A	B	A	B	A	B	A	A	B	A	B	A	B
7	159	XrPt400509	228.5	-	A	B	-	A	-	B	B	B	A	B	A	B	A	B	B	A	A	A	A	A	-	B	B		-	-	B	B	B	A	B	A	-	B	A	B	A	B	-	-	B	A	B	A	B
7	160	XrPt505609	228.5	B	-	B	A	B	A	B	B	A	A	B	A	B	A	A	B	A	B	A	A	A	-	B	A		B	A	B	B	B	B	B	A	A	B	A	B	A	B	A	A	B	A	B	A	B
7	161	XrPt509316	232.5	B	B	B	A	B	A	B	B	A	A	B	A	B	A	A	B	A	B	A	A	A	B	B	A		B	A	B	B	B	B	B	A	A	B	A	B	A	B	A	A	B	A	B	A	B
7	162	Xapr7.35	233.6	B	A	B	A	-	A	B	B	A	B	B	A	B	B	A	B	A	B	B	A	B	B	A	B		B	-	B	B	B	-	B	A	A	B	-	B	A	B	A	-	B	B	-	B	B
7	163	XrPt400871	233.6	B	A	B	-	A	A	B	B	B	A	B	A	B	A	A	B	A	B	A	A	A	A	B	B		B	A	B	B	B	A	B	A	A	B	A	A	A	B	A	A	B	A	B	A	B
7	164	Xapr7.34	237.2	B	A	B	-	A	A	B	B	A	B	B	A	B	B	A	B	A	B	B	A	B	A	A	B		B	A	B	B	B	B	B	A	A	B	B	B	A	B	A	A	B	B	A	B	B
7	165	Xapr7.32	239.5	B	A	B	-	B	A	B	B	A	B	B	A	B	B	B	B	A	B	B	A	B	B	A	B		B	A	B	B	-	B	B	-	A	B	-	B	A	B	A	A	B	B	-	B	B
7	166	XrPt389959	239.5	B	B	A	A	B	A	B	A	A	A	B	A	B	A	A	A	A	A	A	A	B	A	B	A		B	A	B	B	B	B	B	A	A	B	A	B	A	B	A	A	B	A	B	A	B
7	167	XrPt400276	247.3	B	B	A	A	B	A	B	A	A	A	B	A	B	A	A	A	A	A	A	A	B	A	B	A		B	A	B	B	B	B	B	A	A	B	A	B	A	B	A	A	B	A	B	A	B
7	168	XrPt343658	247.3	B	A	-	A	A	-	B	A	A	A	B	A	B	A	A	A	A	A	A	A	B	A	B	A		B	A	B	B	B	B	B	A	A	B	A	B	A	B	A	A	B	B	B	A	B
7	169	XrPt121158	247.3	B	A	-	A	-	-	B	A	A	A	B	A	B	A	A	A	A	A	A	A	B	A	B	A		B	A	B	B	B	B	B	A	A	B	A	B	A	B	A	A	B	B	B	A	B
7	170	XrPt507097	247.3	B	A	-	A	A	A	B	A	A	A	B	A	B	A	A	A	A	A	A	-	B	A	B	A		B	A	B	B	B	B	B	A	-	B	A	B	A	B	A	-	B	B	B	A	B
7	171	XrPt345491	247.3	B	A	-	A	A	A	B	A	A	A	B	A	B	A	A	A	A	A	A	A	B	A	B	A		B	A	B	B	B	B	B	A	A	B	A	B	A	B	A	A	B	B	B	A	B
7	172	XrPt402322	247.3	B	A	B	A	A	A	B	A	-	A	B	A	B	A	A	A	A	A	A	-	B	A	B	A		B	-	B	B	B	B	B	A	A	B	A	B	A	B	A	A	B	B	B	A	B
7	173	XrPt346519	248.8	B	-	-	A	A	-	B	A	A	A	B	A	B	A	A	A	A	A	A	-	B	A	B	A		B	A	B	B	B	B	B	A	A	-	-	B	A	B	A	A	B	B	B	A	B
7	174	XrPt346703	251.5	B	B	A	A	-	B	B	B	B	A	B	A	B	A	B	A	-	A	A	A	B	B	B	A		B	A	B	B	B	B	B	A	A	B	A	B	A	B	A	A	B	B	B	A	B
7	175	XrPt507824	251.7	B	B	A	A	-	B	B	B	-	A	B	A	B	A	B	A	A	A	A	A	B	B	B	A		B	A	B	B	B	B	B	A	A	B	A	B	-	B	A	A	B	-	B	A	B
7	176	XrPt346933	251.7	B	-	A	A	B	B	-	B	-	A	B	A	B	A	B	A	A	A	A	A	B	B	-	A		B	A	-	B	B	B	B	A	A	B	A	B	A	B	A	-	B	B	-	-	B
7	177	XrPt398685	257.2	A	A	A	A	A	B	B	B	A	-	B	A	A	-	A	A	A	A	B	A	B	-	A	A		B	A	B	B	A	B	A	A	-	B	A	B	A	B	-	A	B	B	B	A	B
7	178	XrPt346084	257.9	A	B	A	A	A	A	B	B	A	A	B	A	A	A	A	A	A	A	-	-	-	B	A	A		B	A	B	B	A	B	B	A	A	B	-	B	-	B	-	A	B	-	B	A	-
7	179	XrPt115814	257.9	B	A	A	B	B	A	A	A	B	A	B	B	B	B	A	A	A	B	-	-	A	-	A	B		A	A	B	A	A	A	-	-	A	B	A	B	B	B	A	B	A	B	B	A	-
7	180	XrPt505239	259.7	A	B	A	A	A	A	A	B	A	A	B	A	A	A	A	A	A	A	B	A	B	B	A	A		B	A	B	B	B	B	-	A	A	B	A	B	A	B	A	A	A	A	B	A	B
7	181	XrPt400252	260.9	A	-	A	B	A	A	A	A	A	A	B	A	A	A	A	A	A	A	B	A	B	B	A	A		B	A	B	B	B	B	B	A	A	B	A	B	A	B	A	A	A	A	B	-	B
7	182	Xapr7.75	263.3	A	A	A	A	A	A	A	B	B	B	B	A	A	A	A	A	A	A	B	A	A	A	A	B		A	-	B	B	B	A	A	A	B	B	A	A	B	A	A	A	B	B	-	B	B
7	183	XrPt506764	263.3	A	B	A	A	A	A	A	-	A	A	B	A	A	A	A	B	A	-	B	-	B	B	A	-		B	A	B	B	A	B	B	A	A	B	A	-	A	B	-	A	A	-	B	A	B
7	184	XrPt346184	263.3	A	B	A	A	A	-	A	B	A	A	B	A	-	A	-	B	A	A	B	-	B	B	A	-		B	A	B	B	A	B	B	A	A	B	-	B	A	B	A	A	A	B	B	A	B
7	185	XrPt505864	263.3	A	B	-	A	-	-	A	B	A	A	B	A	A	A	A	B	A	A	B	A	B	B	A	-		B	A	B	B	A	B	B	-	A	B	A	B	A	B	A	-	A	-	B	A	B
7	186	Xapr7.74	267.4	A	A	B	A	A	A	A	B	A	B	B	A	A	A	A	A	A	A	B	A	A	A	A	-		A	A	B	B	B	A	A	A	A	B	A	A	A	A	A	A	B	B	-	B	B
7	187	XrPt509091	267.4	-	A	B	B	A	-	A	A	A	A	B	B	A	-	A	-	A	-	B	A	B	A	A	-		B	A	B	B	B	B	B	-	A	B	A	B	A	B	A	A	B	-	B	A	B
7	188	XrPt509179	267.4	A	A	B	B	A	A	A	A	A	A	B	B	A	A	-	B	A	A	B	A	B	A	A	B		B	A	B	B	B	B	B	A	A	-	A	B	A	B	A	A	B	B	B	A	B
7	189	XrPt505765	270.2	A	A	B	B	A	A	A	A	A	A	B	B	A	A	A	B	A	A	B	A	B	A	A	B		B	A	B	B	B	B	B	A	A	B	A	B	A	B	A	A	B	B	B	A	B
7	190	XrPt505931	270.5	A	A	B	B	-	-	-	A	-	A	B	B	A	A	A	B	A	-	B	A	B	A	A	-		B	A	B	B	B	B	B	A	A	B	A	B	A	B	-	A	B	B	B	A	B
7	191	XrPt509108	271.1	A	A	-	B	A	A	A	A	A	A	B	A	A	A	A	B	A	A	B	A	B	A	B	B		B	A	B	B	B	B	B	A	A	B	A	B	A	B	A	A	B	B	B	A	B
7	192	XrPt401200	271.7	A	A	B	B	A	-	A	A	A	A	B	A	A	A	A	B	A	A	B	A	B	B	B	B		B	A	B	B	B	B	B	A	A	B	A	B	A	B	A	A	B	B	B	A	B
7	193	XrPt401220	271.7	A	A	B	B	A	A	A	A	A	A	B	A	A	A	A	B	A	A	B	A	B	B	B	B		B	A	B	B	B	B	B	A	A	B	A	B	A	B	A	A	B	B	B	A	B
7	194	XrPt508656	271.9	A	A	-	B	A	-	A	A	A	A	B	A	A	A	A	B	-	A	B	A	B	A	B	B		B	A	B	B	B	B	B	A	A	B	A	B	-	B	A	A	B	B	B	A	B
7	195	XrPt411491	271.9	A	A	-	B	A	-	A	A	A	A	B	A	A	A	A	B	A	A	B	A	B	A	B	-		B	A	B	B	B	B	B	A	A	B	A	B	A	B	A	A	B	B	B	A	B
7	196	XrPt343849	272.3	A	A	A	B	A	A	A	A	A	A	B	A	A	A	A	-	A	A	B	A	B	A	B	A	I	B	A	B	B	B	B	B	A	-	B	A	B	A	B	A	A	A	A	B	A	B
7	197	XrPt508956	272.6	-	A	-	B	A	A	A	A	A	A	B	A	A	A	-	A	-	-	B	-	B	B	B	A	TKW7.4.R	B	A	B	-	B	B	B	A	-	B	A	B	A	B	A	A	A	A	B	A	B
7	198	XrPt399673	273	A	A	A	B	A	A	A	A	A	A	B	A	A	A	A	A	A	A	B	A	B	A	B	A	I	B	A	B	B	-	B	B	A	B	B	A	B	A	B	A	A	A	-	B	A	B
7	199	XrPt389812	274.2	A	A	A	B	A	A	A	A	A	A	B	A	-	A	A	-	A	A	-	A	-	A	B	A	I	B	A	B	B	B	B	B	A	B	B	A	-	A	B	A	A	A	-	A	A	-
7	200	XrPt401480	276.4	A	A	B	B	A	-	A	A	A	A	B	A	A	A	A	B	A	A	B	A	B	A	B	B		B	A	B	B	B	B	B	A	B	B	A	B	A	B	A	A	B	B	B	A	B
7	201	XrPt400030	279.6	A	-	-	B	A	-	A	A	A	B	B	A	A	A	A	B	A	A	B	A	B	B	A	B		B	A	B	B	B	B	B	A	B	B	A	B	A	B	A	A	B	B	B	A	B
7	202	XrPt402149	279.6	A	A	-	B	A	-	A	A	A	B	B	A	A	A	A	B	A	A	B	A	B	B	A	-		B	A	B	B	B	B	B	A	B	B	A	B	-	B	A	A	B	-	B	A	-
7	203	XrPt400205	279.6	A	A	-	B	A	-	A	A	A	B	B	A	A	A	A	B	A	A	B	A	B	-	A	B		B	A	B	B	B	B	B	A	B	B	A	B	A	B	A	A	B	B	B	A	B
7	204	XrPt343891	280.7	A	A	B	B	-	-	A	A	A	B	B	A	A	A	A	B	A	A	-	A	B	-	A	-		B	A	B	B	B	B	B	A	B	B	A	B	A	B	A	A	-	B	B	A	B
7	205	XrPt410957	280.7	A	A	B	B	A	-	-	A	A	B	-	A	A	A	A	B	A	A	B	-	B	B	A	B		B	A	B	B	B	B	B	A	B	-	A	B	A	B	A	A	B	-	B	A	B
7	206	XrPt411136	280.7	A	A	B	B	A	A	A	A	A	B	B	A	A	A	A	B	A	A	B	A	B	B	A	B		B	A	B	B	B	B	B	A	B	B	A	B	A	B	A	A	B	B	B	A	B
7	207	XrPt390020	280.7	A	A	B	B	A	-	A	A	A	B	B	A	A	A	A	B	A	A	B	-	B	B	A	B		B	A	B	B	B	B	B	A	B	B	A	B	A	B	A	A	-	B	B	A	B
7	208	XrPt347105	280.7	A	A	B	B	A	-	A	A	A	B	B	A	A	A	A	B	-	A	B	A	B	B	-	A		B	A	B	B	B	B	B	A	B	B	A	B	A	B	A	A	-	B	B	A	B
7	209	XrPt390421	280.7	A	A	B	B	A	-	A	A	A	B	B	A	A	A	A	B	A	A	B	A	B	B	A	-		B	A	B	B	B	B	B	A	B	B	A	B	A	B	A	A	B	B	B	A	B
7	210	XrPt401284	280.7	A	A	B	B	A	-	A	A	A	B	B	A	A	A	A	B	A	A	B	A	B	B	A	B		B	A	B	B	B	B	B	A	B	B	A	B	A	B	A	A	B	B	B	A	B
7	211	XrPt348374	280.7	A	A	B	B	A	A	A	A	A	B	B	A	A	A	A	B	A	A	B	A	B	B	A	B		B	A	B	B	B	B	B	A	B	B	A	B	A	B	A	A	B	B	B	A	B
7	212	XrPt401570	281.5	A	A	B	B	A	-	A	A	A	B	B	A	A	A	A	B	A	A	B	A	B	B	A	-		B	A	B	B	B	B	B	A	B	B	A	B	A	B	A	A	B	B	B	A	B
7	213	XrPt389653	284.6	A	A	B	B	A	B	A	A	A	B	B	A	A	A	A	B	A	A	B	A	B	B	A	-		A	A	B	B	B	B	A	B	B	B	B	B	A	B	B	A	B	B	B	B	B
7	214	XrPt346921	284.6	-	A	B	B	A	-	A	A	A	B	B	A	A	A	A	B	A	A	B	A	B	B	A	B	I	A	A	B	B	B	B	A	B	B	B	B	B	A	B	B	A	B	B	B	B	B
7	215	XrPt507489	284.8	A	A	A	B	A	B	A	A	A	B	B	A	A	A	A	B	A	A	B	A	B	B	A	-	TKW7.5.D	A	A	B	B	B	B	-	B	B	B	B	B	A	B	B	A	-	B	B	B	B
7	216	XrPt509722	285.9	A	A	A	B	A	A	A	A	A	B	B	A	A	A	A	-	A	A	B	A	B	A	A	A	I	A	A	B	B	B	B	A	B	B	B	B	B	A	B	B	A	A	B	B	B	B
7	217	XrPt507910	292.8	B	A	-	A	A	-	A	B	A	B	B	B	A	A	A	B	B	A	B	A	B	B	B	B		A	A	B	A	B	A	B	B	A	B	B	B	A	B	B	-	B	B	B	B	B
7	218	XrPt508978	299.4	B	A	-	A	A	B	B	B	A	B	B	A	A	A	A	B	A	A	B	-	B	B	B	B		A	A	A	B	A	A	A	B	B	B	A	A	A	B	B	B	B	-	B	B	B
7	219	XrPt400016	299.4	B	A	B	A	A	-	B	B	A	B	B	A	B	A	A	B	A	A	B	B	B	B	B	B		A	A	A	B	A	A	A	B	B	B	A	A	A	B	B	A	B	B	B	B	B
7	220	XrPt401882	299.4	B	A	B	A	A	-	B	B	A	B	B	A	B	A	A	B	A	A	B	B	B	B	B	-		A	A	A	B	A	A	A	B	B	B	A	A	A	B	B	A	-	B	B	-	B
7	221	XrPt400782	300	B	A	B	A	A	-	B	B	A	B	B	A	B	A	A	B	A	A	B	B	B	B	B	B		A	A	A	B	A	A	A	B	B	B	A	A	A	B	B	A	B	B	B	B	B
7	222	XrPt402262	300	B	A	B	A	-	-	B	B	A	B	B	A	B	A	A	B	A	-	B	B	B	B	B	B		A	A	A	B	B	A	A	A	-	B	A	A	A	B	A	A	B	-	A	-	B
7	223	XrPt390750	300.8	B	A	B	A	A	A	B	B	A	B	B	A	B	A	A	B	A	A	B	B	B	B	B	B		A	A	A	B	B	A	A	A	B	B	A	A	A	B	A	A	B	-	A	B	B
7	224	XrPt508579	302.5	B	A	A	A	A	A	B	B	A	B	B	-	B	A	A	A	A	A	B	A	B	B	B	B		A	A	A	B	A	A	A	A	B	B	A	A	A	-	-	A	B	A	A	B	B
[truncated: 4 more columns]

## Sheet: TKW_data
	Genotype	TKW_high		Genotype	TKW_low
	K41	21.697		K31	9.24138
	K57	22.119		K74	9.91
	K94	22.3285		K68	10
	K204	22.8073		K200	10.127
	K202	22.844		K187	10.1304
	K134	23.1883		K32	10.688
	K129	23.2443		K110	11.129
	K5	23.2886		K195	11.5656
	K199	23.677		K159	11.9268
	K189	23.8814		K91	12.0526
	K16	23.9874		K76	12.1594
	K147	24.3103		K152	12.37
	K70	24.3375		K210	12.7395
	K203	25.6933		K145	12.8182
	K131	25.7243		K34	12.9322
	K146	26.3164		K101	13.3605
	K63	26.4091		K65	13.561
	K23	26.7521		K87	13.5941
	K29	26.9383		K47	13.6105
	K113	27.1429		K21	13.7857
	K138	27.7336		K154	13.932
	K137	31.4773		K190	14.1909
	K133	31.52		K119	14.2132
	K201	32.2621		K39	14.41
				K61	14.9417
